# Supplementary material for: Loss of TaIRX9b gene function in wheat decreases chain length and amount of arabinoxylan in grain but increases cross‐linking
Source: Plant Biotechnol J. 2020 May 17;18(11):2316–27. doi: 10.1111/pbi.13393 (PMC7589350; doi:10.1111/pbi.13393)
Supplement: Supplementary file 5 — Table S1 GT43 gene loci from Arabidopsis, rice and wheat. [file PBI-18-2316-s001.xlsx]

## Sheet: GT43 genes
wheat GT43 genes
clade	our Ta gene name	new name	IWGSC refseq1.1
IRX14	TaGT43_10A		TraesCS2A02G671400LC
IRX14	TaGT43_10B		TraesCS2B02G539600
IRX14	TaGT43_10D		TraesCS2D02G512800
IRX14	TaGT43_1A		TraesCS7A02G441400
IRX14	TaGT43_1B		TraesCS7B02G340100
IRX14	TaGT43_1D		TraesCS7D02G430700
IRX9	TaGT43_2A	TaIRX9b	TraesCS4A02G107400
IRX9	TaGT43_2B	TaIRX9b	TraesCS4B02G197000
IRX9	TaGT43_2D	TaIRX9b	TraesCS4D02G197300
IRX9	TaGT43_6A	TaIRX9a	TraesCS1A02G064000
IRX9	TaGT43_6B	TaIRX9a	TraesCS1B02G081900
IRX9	TaGT43_6D	TaIRX9a	TraesCS1D02G064500
IRX9	TaGT43_7A		TraesCS2A02G082500
IRX9	TaGT43_7B		TraesCS2B02G096700
IRX9	TaGT43_7D		TraesCS2D02G080400
IRX9	TaGT43_8A		TraesCS2A02G082600
IRX9	TaGT43_8B		TraesCS2B02G096800
IRX9	TaGT43_8D		TraesCS2D02G080500
IRX9	TaGT43_9A		TraesCS3A02G309600
IRX9	TaGT43_9B		TraesCS3B02G152600
IRX9	TaGT43_9D		TraesCS3D02G135300
IRX9	TaGT43_3A		TraesCS3A02G270100
IRX9	TaGT43_3B		TraesCS3B02G304000
IRX9	TaGT43_3D		TraesCS3D02G269800
IRX9	TaGT43_4A		TraesCS1A02G391000
IRX9	TaGT43_4B		TraesCS1B02G419100
IRX9	TaGT43_4D		TraesCS1D02G399000
IRX9	TaGT43_5A		TraesCS2A02G040300
IRX9	TaGT43_5B		TraesCS2B02G055500LC *
IRX9	TaGT43_5D		TraesCS2D02G038900
			*truncated in IWGSC refseq1. Used older reference sequence TRIAE_CS42_2BS_TGACv1_146199_AA0458400 in phylogenetic tree.
rice GT43 genes
clade	Os gene name (Chiniquy et al., 2013)	Os gene name (Lee et al., 2014)	MSU rice locus
IRX9		OsGT43A comp irx9	LOC_Os05g03174
IRX9		OsGT43B	LOC_Os03g17850
IRX9	OsIRX9 comp irx9	OsGT43C	LOC_Os07g49370
IRX9		OsGT43D	LOC_Os01g06450
IRX9		OsGT43E comp irx9	LOC_Os05g48600
IRX9	OsIRX9-L comp irx9	OsGT43F	LOC_Os01g48440
IRX9		OsGT43G	LOC_Os10g13810
IRX9		OsGT43H	LOC_Os04g01280
IRX14		OsGT43I	LOC_Os04g55670
IRX14	OsIRX4 comp irx14	OsGT43J comp irx14	LOC_Os06g47340
arabidopsis GT43 genes
clade	At gene name		TAIR10 locus
IRX9	IRX9		AT2G37090
IRX9	IRX9-L		AT5G67230
IRX14	IRX14		AT4G36890
IRX14	IRX14-L		AT1G27600
