# Supplementary material for: Loss of TaIRX9b gene function in wheat decreases chain length and amount of arabinoxylan in grain but increases cross‐linking
Source: Plant Biotechnol J. 2020 May 17;18(11):2316–27. doi: 10.1111/pbi.13393 (PMC7589350; doi:10.1111/pbi.13393)
Supplement: Supplementary file 6 — Table S2 Primers and conditions for competitive PCR assay marker. [file PBI-18-2316-s002.xlsx]

## Sheet: table0
gene target
	Primer_AlleleX	Primer_AlleleY	Primer_Common	AlleleX	AlleleY	Sequence
TaIRX9b-B	GAAGGTGACCAAGTTCATGCTTCAACAGCTCCGTGCTCTGA	GAAGGTCGGAGTCAACGGATTCAACAGCTCCGTGCTCTGG	CGGGCTCGGAGGTCGGGTA	A	G	CCTGCGTGCAGCTCGTCCAAGGTCCTCGGCTGGTTCTCCAGGGACCTGATGAGCAACGGCACCGCCGGCACGGGCGGCGGCACGGCGGCGACGTCGCCCGAGATCGACGTCCACGGCTTCGCCTTCAACAGCTCCGTGCTCTG[A/G]GACCCCGAGCGCTGGGGCCGCTACCCGACCTCCGAGCCCGACAAGTCCCAGGACTCGATGAGGTTTGTGCAGCAAGTGGTGTCGGAGGATTATAGCAAGGTGAAGGGCATCCCTCCAGATTGTCTGGAGATCATGGTATGGGGCGTCGACACAACG
TaIRX9b-A	GAAGGTGACCAAGTTCATGCTCCTCCGTCTCCGACTGG	GAAGGTCGGAGTCAACGGATTCCTCCTCCGTCTCCGACTGA	ACGCGATCACTTGCGGCGTCTT	G	A	ATGGGCTCCGCCATGGACCACGTCGGCGCGGCGGGCGGGAGGGCCAAGAAGGCGTCCGGCGGCTCGCAGCTGTRRAAGAAGGCGCTGCTGCATTCCAGCCTCTGYTTCGTCATGGGCTTCTTCACGGGCTTCGCCCCCTCCTCCGTCTCCGACTG[G/A]CGGTCCGTCGCGCCCGCCGGGGTGGGGAGCAGCCACGTGGTGAAGACGCCGCAAGTGATCGCGTCGGGCGCGGCCATGGACCGG
TaIRX9b-D	GAAGGTGACCAAGTTCATGCTGGGACCCCGAGCGCTGA	GAAGGTCGGAGTCAACGGATTGGGACCCCGAGCGCTGG	CGGGCTCGGAGGTCGGGTA	A	G	CCTGCGTGCAGCTCGTCCAAGGTCCTCGGTTGGTTCTCCAGGGACCTGATGAGCAACGGCACCGCCGGCACGGGCGGCGGCACGGCTGCGACGTCGCCAGAGATCGACGTCCACGGCTTCGCCTTCAACAGCTCCGTGCTCTGGGACCCCGAGCGCTG[A/G]GGCCGCTACCCGACCTCCGAGCCCGACAAGTCCCAGGACTCGATGAGGTTTGTGCAGCAAGTGGTGTCGGAGGATTATAGCAAGGTGAAGGGCATCCCTCAAGACTGCCTGGAGATCATGGTGTGGGGCGTCGACACGACG
PCR program
Temp	Time	Cycle
95°	15 min
95°	20 sec	10 cycles
61° to 55°	1 min
95°	20 sec	26 cycles
55°	1 min
