# Supplementary material for: Loss of TaIRX9b gene function in wheat decreases chain length and amount of arabinoxylan in grain but increases cross‐linking
Source: Plant Biotechnol J. 2020 May 17;18(11):2316–27. doi: 10.1111/pbi.13393 (PMC7589350; doi:10.1111/pbi.13393)
Supplement: Supplementary file 7 — Table S3 DEGs identified from endosperm RNAseq. [file PBI-18-2316-s003.xlsx]

## Sheet: Sheet1
gene_id	manual annotation	Blast hit description	PFAM IDs	Interpro IDs	Interpro GO terms	baseMean (FPKM)	log2FoldChange	padj
TraesCS6B02G187200	in same family as TBL genes for polysaccharide (pectin/mannan/xylan) acetylation	Trichome birefringence-like protein	PF14416: PMR5 N terminal Domain; PF13839: GDSL/SGNH-like Acyl-Esterase family found in Pmr5 and Cas1p	IPR025846: PMR5 N-terminal domain; IPR026057: PC-Esterase		6.52133	6.53684	0.00367306
TraesCS2B02G315100		U-box domain containing protein	PF04564: U-box domain	IPR003613: U box domain; IPR011989: Armadillo-like helical; IPR013083: Zinc finger, RING/FYVE/PHD-type; IPR016024: Armadillo-type fold	GO:0004842 MF: ubiquitin-protein transferase activity;GO:0005488 MF: binding;GO:0016567 BP: protein ubiquitination	4.31765	6.0178	0.0305844
TraesCS7B02G449500		Protein kinase	PF07714: Protein tyrosine kinase	IPR000719: Protein kinase domain; IPR001245: Serine-threonine/tyrosine-protein kinase, catalytic domain; IPR011009: Protein kinase-like domain; IPR017441: Protein kinase, ATP binding site	GO:0004672 MF: protein kinase activity;GO:0005524 MF: ATP binding;GO:0006468 BP: protein phosphorylation	7.98681	5.64905	0.0260417
TraesCS2D02G101200		Stress responsive protein		IPR000772: Ricin B, lectin domain		43.1248	4.64112	0.0362535
TraesCS3B02G562900		Serine/threonine-protein kinase	PF01453: D-mannose binding lectin	IPR001480: Bulb-type lectin domain		15.5608	4.29886	0.00539242
TraesCS5D02G102100		Calmodulin-binding protein	PF07887: Calmodulin binding protein-like	IPR012416: CALMODULIN-BINDING PROTEIN60	GO:0005516 MF: calmodulin binding;GO:0006950 BP: response to stress	7.44731	4.17351	0.0494473
TraesCS1A02G064200		Rho guanine nucleotide exchange factor		IPR000504: RNA recognition motif domain	GO:0003676 MF: nucleic acid binding	9.19017	3.724	0.0329168
TraesCS4B02G143900	xylan catabolism	Beta xylosidase	PF00933: Glycosyl hydrolase family 3 N terminal domain; PF01915: Glycosyl hydrolase family 3 C-terminal domain; PF14310: Fibronectin type III-like domain	IPR001764: Glycoside hydrolase, family 3, N-terminal; IPR002772: Glycoside hydrolase family 3 C-terminal domain; IPR013783: Immunoglobulin-like fold; IPR017853: Glycoside hydrolase superfamily; IPR026891: Fibronectin type III-like domain	GO:0004553 MF: hydrolase activity, hydrolyzing O-glycosyl compounds;GO:0005975 BP: carbohydrate metabolic process	10.7111	3.63008	0.0414887
TraesCS4A02G365700		Protein PLANT CADMIUM RESISTANCE 2	PF04749: PLAC8 family	IPR006461: PLAC8 motif-containing protein		29.2093	3.54168	9.42402e-05
TraesCS7B02G079500		12-oxophytodienoate reductase-like protein	PF00724: NADH:flavin oxidoreductase / NADH oxidase family	IPR001155: NADH:flavin oxidoreductase/NADH oxidase, N-terminal; IPR013785: Aldolase-type TIM barrel	GO:0003824 MF: catalytic activity;GO:0010181 MF: FMN binding;GO:0016491 MF: oxidoreductase activity;GO:0055114 BP: oxidation-reduction process	47.15	3.53939	0.000342381
TraesCS2D02G552100		Pathogenesis-related protein PR-4	PF00967: Barwin family	IPR001153: Barwin domain; IPR009009: RlpA-like protein, double-psi beta-barrel domain; IPR018226: Barwin, conserved site	GO:0042742 BP: defense response to bacterium;GO:0050832 BP: defense response to fungus	11.7593	3.16133	0.0259182
TraesCS2D02G417600		cysteine-rich/transmembrane domain A-like protein	PF12734: Cysteine-rich TM module stress tolerance	IPR028144: Cysteine-rich transmembrane CYSTM domain		14.3627	3.08547	0.00575624
TraesCS3A02G119700	TaBAHD2A, impilicated acylation of arabinoxylan	3'-N-debenzoyl-2'-deoxytaxol N-benzoyltransferase	PF02458: Transferase family	IPR003480: Transferase	GO:0016747 MF: transferase activity, transferring acyl groups other than amino-acyl groups	26.203	3.01175	0.00390156
TraesCS2B02G439800		cysteine-rich/transmembrane domain A-like protein	PF12734: Cysteine-rich TM module stress tolerance	IPR028144: Cysteine-rich transmembrane CYSTM domain		27.603	2.7892	0.00561708
TraesCS2B02G200900	mutase responsible for UDP-arabinofuranose synthesis used to decorate arabinoxylan	TaUAM3	PF03214: Reversibly glycosylated polypeptide	IPR004901: Reversibly glycosylated polypeptide family; IPR029044: Nucleotide-diphospho-sugar transferases	GO:0016866 MF: intramolecular transferase activity;GO:0030244 BP: cellulose biosynthetic process	82.1385	2.76692	8.83291e-08
TraesCS4D02G195100		Asparagine synthetase	PF13537: Glutamine amidotransferase domain; PF00733: Asparagine synthase	IPR001962: Asparagine synthase; IPR006426: Asparagine synthase, glutamine-hydrolyzing; IPR014729: Rossmann-like alpha/beta/alpha sandwich fold; IPR017932: Glutamine amidotransferase type 2 domain; IPR029055: Nucleophile aminohydrolases, N-terminal	GO:0004066 MF: asparagine synthase (glutamine-hydrolyzing) activity;GO:0006529 BP: asparagine biosynthetic process	23.8112	2.74274	0.0381451
TraesCS5D02G075300		slufate transporter 2;1				19.9343	2.74009	0.00641965
TraesCS2B02G118700		Stress responsive protein		IPR000772: Ricin B, lectin domain; IPR001849: Pleckstrin homology domain		37.5192	2.52188	0.0479821
TraesCS5B02G448300		Kallikrein 1-related peptidase b21				90.7816	2.37801	0.00390156
TraesCS7A02G183600		Defensin	PF00304: Gamma-thionin family	IPR003614: Knottin, scorpion toxin-like; IPR008176: Defensin, plant	GO:0006952 BP: defense response	129.638	2.34392	0.000578514
TraesCS7B02G192200		Beta-glucosidase	PF00232: Glycosyl hydrolase family 1	IPR001360: Glycoside hydrolase family 1; IPR017853: Glycoside hydrolase superfamily; IPR033132: Glycosyl hydrolases family 1, N-terminal conserved site	GO:0004553 MF: hydrolase activity, hydrolyzing O-glycosyl compounds;GO:0005975 BP: carbohydrate metabolic process	67.4235	2.31937	0.0324071
TraesCS3B02G515100	bifunctional storage protein / xylanase inhibitor	Basic 7S globulin	PF14543: Xylanase inhibitor N-terminal; PF14541: Xylanase inhibitor C-terminal	IPR021109: Aspartic peptidase domain; IPR032799: Xylanase inhibitor, C-terminal; IPR032861: Xylanase inhibitor, N-terminal; IPR033121: Peptidase family A1 domain		331.631	2.27765	3.21021e-07
TraesCS2B02G362500		E3 ubiquitin-protein ligase SINA-like 10				42.7943	2.27265	0.000689232
TraesCS3D02G318500	TaPRX19D, Class III peroxidase	Peroxidase	PF00141: Peroxidase	IPR000823: Plant peroxidase; IPR002016: Haem peroxidase, plant/fungal/bacterial; IPR010255: Haem peroxidase; IPR019793: Peroxidases heam-ligand binding site; IPR019794: Peroxidase, active site	GO:0004601 MF: peroxidase activity;GO:0006979 BP: response to oxidative stress;GO:0020037 MF: heme binding;GO:0055114 BP: oxidation-reduction process	25.8682	2.16235	0.0234527
TraesCS6B02G049400		Histone H2A	PF00125: Core histone H2A/H2B/H3/H4; PF16211: C-terminus of histone H2A	IPR002119: Histone H2A; IPR007125: Histone H2A/H2B/H3; IPR009072: Histone-fold; IPR032454: Histone H2A, C-terminal domain; IPR032458: Histone H2A conserved site	GO:0000786 CC: nucleosome;GO:0003677 MF: DNA binding;GO:0005634 CC: nucleus;GO:0046982 MF: protein heterodimerization activity	52.2604	2.06081	0.0138417
TraesCS1A02G305300		Sec14p-like phosphatidylinositol transfer family protein				39.7338	2.01856	0.0317229
TraesCS2B02G146000		NAD(P)H dehydrogenase (Quinone)	PF03358: NADPH-dependent FMN reductase	IPR005025: NADPH-dependent FMN reductase-like; IPR008254: Flavodoxin/nitric oxide synthase; IPR010089: Flavoprotein WrbA; IPR029039: Flavoprotein-like domain	GO:0003955 MF: NAD(P)H dehydrogenase (quinone) activity;GO:0010181 MF: FMN binding;GO:0016491 MF: oxidoreductase activity	33.0467	1.86573	0.0133899
TraesCS7A02G137000		Pheophorbide a oxygenase, chloroplastic	PF00355: Rieske [2Fe-2S] domain; PF08417: Pheophorbide a oxygenase	IPR013626: Pheophorbide a oxygenase; IPR017941: Rieske [2Fe-2S] iron-sulphur domain	GO:0010277 MF: chlorophyllide a oxygenase [overall] activity;GO:0016491 MF: oxidoreductase activity;GO:0051537 MF: 2 iron, 2 sulfur cluster binding;GO:0055114 BP: oxidation-reduction process	33.5519	1.82749	0.0305844
TraesCS2A02G411900		kinase superfamily protein				218.914	1.77637	7.49121e-07
TraesCS3D02G492100		Non-specific serine/threonine protein kinase	PF00069: Protein kinase domain	IPR000719: Protein kinase domain; IPR008271: Serine/threonine-protein kinase, active site; IPR011009: Protein kinase-like domain; IPR017441: Protein kinase, ATP binding site	GO:0004672 MF: protein kinase activity;GO:0005524 MF: ATP binding;GO:0006468 BP: protein phosphorylation	84.8308	1.77514	0.00836559
TraesCS6A02G009100		Bidirectional sugar transporter SWEET	PF03083: Sugar efflux transporter for intercellular exchange	IPR004316: SWEET sugar transporter	GO:0016021 CC: integral component of membrane	131.16	1.74209	0.0044085
TraesCS2B02G211100		Gibberellin regulated protein	PF02704: Gibberellin regulated protein	IPR003854: Gibberellin regulated protein		95.5137	1.72571	0.00114965
TraesCS5D02G252700		Histone H2A	PF00125: Core histone H2A/H2B/H3/H4; PF16211: C-terminus of histone H2A	IPR002119: Histone H2A; IPR007125: Histone H2A/H2B/H3; IPR009072: Histone-fold; IPR032454: Histone H2A, C-terminal domain; IPR032458: Histone H2A conserved site	GO:0000786 CC: nucleosome;GO:0003677 MF: DNA binding;GO:0005634 CC: nucleus;GO:0046982 MF: protein heterodimerization activity	128.408	1.70477	0.00131292
TraesCS5D02G148900		NAC domain protein,	PF02365: No apical meristem (NAM) protein	IPR003441: NAC domain	GO:0003677 MF: DNA binding;GO:0006355 BP: regulation of transcription, DNA-templated	39.6678	1.66608	0.0362535
TraesCS1D02G101900		Glucan 1,3-beta-glucosidase	PF00150: Cellulase (glycosyl hydrolase family 5)	IPR001547: Glycoside hydrolase, family 5; IPR008999: Actin cross-linking; IPR017853: Glycoside hydrolase superfamily; IPR018087: Glycoside hydrolase, family 5, conserved site	GO:0004553 MF: hydrolase activity, hydrolyzing O-glycosyl compounds;GO:0005975 BP: carbohydrate metabolic process	200.166	1.66547	0.000511205
TraesCS4A02G390200		Gamma-aminobutyric acid receptor subunit gamma-2	PF12734: Cysteine-rich TM module stress tolerance	IPR028144: Cysteine-rich transmembrane CYSTM domain		57.4105	1.66092	0.0264613
TraesCS5B02G476700		Remorin	PF03763: Remorin, C-terminal region	IPR005516: Remorin, C-terminal		45.8439	1.6138	0.00876425
TraesCS6B02G015100		Bidirectional sugar transporter SWEET	PF03083: Sugar efflux transporter for intercellular exchange	IPR004316: SWEET sugar transporter	GO:0016021 CC: integral component of membrane	168.953	1.59997	0.00313179
TraesCS5D02G479400		Wound-induced protease inhibitor		IPR000877: Proteinase inhibitor I12, Bowman-Birk	GO:0004867 MF: serine-type endopeptidase inhibitor activity;GO:0005576 CC: extracellular region	90.5632	1.59424	0.0258254
TraesCS7D02G216800		Nuclear transcription factor Y subunit B	PF00808: Histone-like transcription factor (CBF/NF-Y) and archaeal histone	IPR003956: Transcription factor, NFYB/HAP3, conserved site; IPR003958: Transcription factor CBF/NF-Y/archaeal histone domain; IPR009072: Histone-fold	GO:0005634 CC: nucleus;GO:0006355 BP: regulation of transcription, DNA-templated;GO:0043565 MF: sequence-specific DNA binding;GO:0046982 MF: protein heterodimerization activity	130.408	1.58972	0.00315393
TraesCS2B02G422800		Cyclin	PF00134: Cyclin, N-terminal domain; PF02984: Cyclin, C-terminal domain	IPR004367: Cyclin, C-terminal domain; IPR006671: Cyclin, N-terminal; IPR013763: Cyclin-like	GO:0005634 CC: nucleus	88.8663	1.56082	0.0253176
TraesCS1B02G400200		Microtubule-associated protein-like	PF03999: Microtubule associated protein (MAP65/ASE1 family)			47.1069	1.55742	0.0447033
TraesCS1A02G435200		Calcium-binding protein	PF13499: EF-hand domain pair	IPR002048: EF-hand domain; IPR011992: EF-hand domain pair; IPR018247: EF-Hand 1, calcium-binding site	GO:0005509 MF: calcium ion binding	187.033	1.54799	0.0133899
TraesCS5B02G193100		Trehalose 6-phosphate phosphatase	PF02358: Trehalose-phosphatase	IPR003337: Trehalose-phosphatase; IPR006379: HAD-superfamily hydrolase, subfamily IIB; IPR023214: HAD-like domain	GO:0003824 MF: catalytic activity;GO:0005992 BP: trehalose biosynthetic process	100.336	1.54611	0.0417925
TraesCS6D02G046600		Histone H2B	PF00125: Core histone H2A/H2B/H3/H4	IPR000558: Histone H2B; IPR007125: Histone H2A/H2B/H3; IPR009072: Histone-fold	GO:0000786 CC: nucleosome;GO:0003677 MF: DNA binding;GO:0046982 MF: protein heterodimerization activity	58.0792	1.53257	0.0461455
TraesCS1B02G297100		Histone H4	PF15511: Centromere kinetochore component CENP-T histone fold	IPR001951: Histone H4; IPR009072: Histone-fold; IPR019809: Histone H4, conserved site	GO:0000786 CC: nucleosome;GO:0003677 MF: DNA binding;GO:0005634 CC: nucleus;GO:0006334 BP: nucleosome assembly;GO:0046982 MF: protein heterodimerization activity	63.0145	1.52775	0.00987848
TraesCS3A02G301900		Early nodulin-like protein	PF02298: Plastocyanin-like domain	IPR003245: Phytocyanin domain; IPR008972: Cupredoxin	GO:0009055 MF: electron carrier activity	384.846	1.48954	0.000417227
TraesCS5D02G451300		Histone H1	PF00538: linker histone H1 and H5 family	IPR005818: Linker histone H1/H5, domain H15; IPR005819: Histone H5; IPR011991: Winged helix-turn-helix DNA-binding domain	GO:0000786 CC: nucleosome;GO:0003677 MF: DNA binding;GO:0005634 CC: nucleus;GO:0006334 BP: nucleosome assembly	241.438	1.48329	0.0399285
TraesCS4D02G032900		Lysine--tRNA ligase	PF01336: OB-fold nucleic acid binding domain; PF00152: tRNA synthetases class II (D, K and N)	IPR002313: Lysine-tRNA ligase, class II; IPR004364: Aminoacyl-tRNA synthetase, class II (D/K/N); IPR004365: OB-fold nucleic acid binding domain, AA-tRNA synthetase-type; IPR006195: Aminoacyl-tRNA synthetase, class II; IPR012340: Nucleic acid-binding, OB-fold; IPR018149: Lysyl-tRNA synthetase, class II, C-terminal; IPR034762: Bacterial/eukaryotic lysine-tRNA ligase, class II	GO:0000166 MF: nucleotide binding;GO:0003676 MF: nucleic acid binding;GO:0004812 MF: aminoacyl-tRNA ligase activity;GO:0004824 MF: lysine-tRNA ligase activity;GO:0005524 MF: ATP binding;GO:0005737 CC: cytoplasm;GO:0006418 BP: tRNA aminoacylation for protein translation;GO:0006430 BP: lysyl-tRNA aminoacylation	85.7437	1.45506	0.0426512
TraesCS7B02G354800		Carbonic anhydrase	PF00484: Carbonic anhydrase	IPR001765: Carbonic anhydrase; IPR015892: Carbonic anhydrase, prokaryotic-like, conserved site	GO:0004089 MF: carbonate dehydratase activity;GO:0008270 MF: zinc ion binding;GO:0015976 BP: carbon utilization	70.6991	1.43518	0.00883681
TraesCS4B02G344300		Beta-amylase	PF01373: Glycosyl hydrolase family 14	IPR001371: Glycoside hydrolase, family 14B, plant; IPR001554: Glycoside hydrolase, family 14; IPR017853: Glycoside hydrolase superfamily; IPR018238: Glycoside hydrolase, family 14, conserved site	GO:0000272 BP: polysaccharide catabolic process;GO:0016161 MF: beta-amylase activity	78.5791	1.4325	0.00447141
TraesCS2B02G430500		membrane steroid binding protein 1				118.699	1.41729	0.0138596
TraesCS2B02G328200		12-oxophytodienoate reductase-like protein	PF00724: NADH:flavin oxidoreductase / NADH oxidase family	IPR001155: NADH:flavin oxidoreductase/NADH oxidase, N-terminal; IPR013785: Aldolase-type TIM barrel	GO:0003824 MF: catalytic activity;GO:0010181 MF: FMN binding;GO:0016491 MF: oxidoreductase activity;GO:0055114 BP: oxidation-reduction process	191.985	1.39691	0.00101158
TraesCSU02G074200		modifier of snc1				122.887	1.37579	0.0333747
TraesCS3D02G041500		Calcium binding family protein	PF13499: EF-hand domain pair	IPR002048: EF-hand domain; IPR011992: EF-hand domain pair; IPR018247: EF-Hand 1, calcium-binding site	GO:0005509 MF: calcium ion binding	118.338	1.37119	0.00352093
TraesCS2B02G123400		B12D protein	PF06522: NADH-ubiquinone reductase complex 1 MLRQ subunit	IPR010530: NADH-ubiquinone reductase complex 1 MLRQ subunit		212.399	1.3109	0.0475822
TraesCS5D02G097400		Wuschel-related homeobox protein	PF00046: Homeobox domain	IPR001356: Homeobox domain; IPR009057: Homeobox domain-like	GO:0003677 MF: DNA binding	115.879	1.20789	0.0314717
TraesCS7D02G451800		Alpha-glucosidase	PF16863: N-terminal barrel of NtMGAM and CtMGAM, maltase-glucoamylase; PF13802: Galactose mutarotase-like; PF01055: Glycosyl hydrolases family 31	IPR000322: Glycoside hydrolase family 31; IPR011013: Galactose mutarotase-like domain; IPR017853: Glycoside hydrolase superfamily; IPR025887: Glycoside hydrolase family 31, N-terminal domain; IPR030458: Glycosyl hydrolases family 31, active site; IPR030459: Glycosyl hydrolases family 31, conserved site; IPR031727: Galactose mutarotase, N-terminal barrel	GO:0003824 MF: catalytic activity;GO:0004553 MF: hydrolase activity, hydrolyzing O-glycosyl compounds;GO:0005975 BP: carbohydrate metabolic process;GO:0030246 MF: carbohydrate binding	101.87	1.19752	0.0303765
TraesCS5B02G091000		Wuschel-related homeobox protein	PF00046: Homeobox domain	IPR001356: Homeobox domain; IPR009057: Homeobox domain-like	GO:0003677 MF: DNA binding	126.094	1.19407	0.00771349
TraesCS5B02G141900		NAC domain protein,	PF02365: No apical meristem (NAM) protein	IPR003441: NAC domain	GO:0003677 MF: DNA binding;GO:0006355 BP: regulation of transcription, DNA-templated	187.236	1.17791	0.00146842
TraesCS5B02G115100		AGAMOUS MADS box factor transcription factor	PF00319: SRF-type transcription factor (DNA-binding and dimerisation domain); PF01486: K-box region	IPR002100: Transcription factor, MADS-box; IPR002487: Transcription factor, K-box	GO:0003677 MF: DNA binding;GO:0003700 MF: transcription factor activity, sequence-specific DNA binding;GO:0005634 CC: nucleus;GO:0006355 BP: regulation of transcription, DNA-templated;GO:0046983 MF: protein dimerization activity	109.75	1.16846	0.0490627
TraesCS2A02G375400		Kunitz trypsin inhibitor	PF00197: Trypsin and protease inhibitor	IPR002160: Proteinase inhibitor I3, Kunitz legume; IPR011065: Kunitz inhibitor ST1-like	GO:0004866 MF: endopeptidase inhibitor activity	233.101	1.1585	0.0108563
TraesCS4A02G312300		Calcium-dependent lipid-binding domain protein	PF00168: C2 domain	IPR000008: C2 domain	GO:0005515 MF: protein binding	187.744	1.15624	0.0394801
TraesCS1D02G273500		Soluble inorganic pyrophosphatase	PF00719: Inorganic pyrophosphatase	IPR008162: Inorganic pyrophosphatase	GO:0000287 MF: magnesium ion binding;GO:0004427 MF: inorganic diphosphatase activity;GO:0005737 CC: cytoplasm;GO:0006796 BP: phosphate-containing compound metabolic process	183.512	1.1377	0.0219428
TraesCS4A02G389900		Gamma-aminobutyric acid receptor subunit gamma-2	PF12734: Cysteine-rich TM module stress tolerance	IPR028144: Cysteine-rich transmembrane CYSTM domain		288.568	1.13728	0.000801875
TraesCS3A02G372200		Protein ABSCISIC ACID-INSENSITIVE 5	PF00170: bZIP transcription factor	IPR004827: Basic-leucine zipper domain	GO:0003700 MF: transcription factor activity, sequence-specific DNA binding;GO:0006355 BP: regulation of transcription, DNA-templated;GO:0043565 MF: sequence-specific DNA binding	349.605	1.12842	0.00712405
TraesCS3A02G358200		Wuschel-related homeobox protein	PF00046: Homeobox domain	IPR001356: Homeobox domain; IPR009057: Homeobox domain-like	GO:0003677 MF: DNA binding	274.254	1.12686	0.0101153
TraesCS2B02G138000		Zinc finger CCCH domain-containing protein				172.354	1.12621	0.0138417
TraesCS6A02G187700		Phosphatase 2C family protein	PF00481: Protein phosphatase 2C	IPR001932: PPM-type phosphatase domain	GO:0003824 MF: catalytic activity	656.825	1.11624	0.0381451
TraesCS1B02G066900		Bidirectional sugar transporter SWEET	PF03083: Sugar efflux transporter for intercellular exchange	IPR004316: SWEET sugar transporter	GO:0016021 CC: integral component of membrane	119.228	1.11464	0.0429939
TraesCS3A02G372100		Protein ABSCISIC ACID-INSENSITIVE 5	PF00170: bZIP transcription factor	IPR004827: Basic-leucine zipper domain	GO:0003700 MF: transcription factor activity, sequence-specific DNA binding;GO:0006355 BP: regulation of transcription, DNA-templated;GO:0043565 MF: sequence-specific DNA binding	249.395	1.10273	0.00504429
TraesCS4B02G060200		ACT domain containing protein, expressed	PF01842: ACT domain	IPR002912: ACT domain	GO:0008152 BP: metabolic process;GO:0016597 MF: amino acid binding	278.763	1.0858	0.0216682
TraesCS4B02G001000		Calcium-dependent lipid-binding domain protein	PF00168: C2 domain	IPR000008: C2 domain	GO:0005515 MF: protein binding	254.718	1.0791	0.0189112
TraesCS7D02G133500		Alkaline alpha-galactosidase seed imbibition protein	PF05691: Raffinose synthase or seed imbibition protein Sip1	IPR008811: Glycosyl hydrolases 36; IPR013785: Aldolase-type TIM barrel; IPR017853: Glycoside hydrolase superfamily	GO:0003824 MF: catalytic activity	262.685	1.06745	0.034472
TraesCS7A02G422900		GATA transcription factor, putative	PF06200: tify domain	IPR010399: Tify domain		410.483	1.05887	0.00222334
TraesCS4D02G225500		Filament-plant-like protein	PF05911: Filament-like plant protein, long coiled-coil	IPR008587: Filament-like plant protein		192.584	1.00465	0.00285325
TraesCS7A02G226800		Zinc finger protein		IPR013087: Zinc finger C2H2-type	GO:0003676 MF: nucleic acid binding	241.205	0.975736	0.0348368
TraesCS4D02G065900		Alpha amylase inhibitor protein	PF00234: Protease inhibitor/seed storage/LTP family	IPR006105: Cereal seed allergen/trypsin and alpha-amylase inhibitor, conserved site; IPR006106: Cereal seed allergen/grain softness/trypsin and alpha-amylase inhibitor; IPR016140: Bifunctional inhibitor/plant lipid transfer protein/seed storage helical domain	GO:0004867 MF: serine-type endopeptidase inhibitor activity	143.43	0.966998	0.0468884
TraesCS7A02G214500		Nuclear transcription factor Y subunit B	PF00808: Histone-like transcription factor (CBF/NF-Y) and archaeal histone	IPR003956: Transcription factor, NFYB/HAP3, conserved site; IPR003958: Transcription factor CBF/NF-Y/archaeal histone domain; IPR009072: Histone-fold	GO:0005634 CC: nucleus;GO:0006355 BP: regulation of transcription, DNA-templated;GO:0043565 MF: sequence-specific DNA binding;GO:0046982 MF: protein heterodimerization activity	112.542	0.957557	0.0490627
TraesCS4B02G299000		MYB transcription factor	PF00249: Myb-like DNA-binding domain	IPR001005: SANT/Myb domain; IPR009057: Homeobox domain-like; IPR017930: Myb domain	GO:0003677 MF: DNA binding	503.568	0.951286	0.039271
TraesCS4D02G152500		Pumilio	PF00806: Pumilio-family RNA binding repeat	IPR001313: Pumilio RNA-binding repeat; IPR011989: Armadillo-like helical; IPR016024: Armadillo-type fold; IPR033133: Pumilio homology domain	GO:0003723 MF: RNA binding;GO:0005488 MF: binding	146.065	0.934074	0.0374816
TraesCS4A02G219500		Aspartic proteinase Asp1	PF14543: Xylanase inhibitor N-terminal; PF14541: Xylanase inhibitor C-terminal	IPR001969: Aspartic peptidase, active site; IPR021109: Aspartic peptidase domain; IPR032799: Xylanase inhibitor, C-terminal; IPR032861: Xylanase inhibitor, N-terminal; IPR033121: Peptidase family A1 domain	GO:0004190 MF: aspartic-type endopeptidase activity;GO:0006508 BP: proteolysis	533.258	0.930197	0.00120178
TraesCS4A02G293000		RNA-binding protein	PF00076: RNA recognition motif. (a.k.a. RRM, RBD, or RNP domain)	IPR000504: RNA recognition motif domain	GO:0003676 MF: nucleic acid binding	913.901	0.928282	0.00230732
TraesCS6B02G027200		Glycosyltransferase	PF00201: UDP-glucoronosyl and UDP-glucosyl transferase	IPR002213: UDP-glucuronosyl/UDP-glucosyltransferase	GO:0008152 BP: metabolic process;GO:0016758 MF: transferase activity, transferring hexosyl groups	589.134	0.92723	0.00641965
TraesCS2A02G443300		Seed specific protein Bn15D1B				4283.99	0.907717	0.0234527
TraesCS2A02G267200		Phytosulfokines 3	PF06404: Phytosulfokine precursor protein (PSK)	IPR009438: Phytosulfokine	GO:0005576 CC: extracellular region;GO:0008083 MF: growth factor activity;GO:0008283 BP: cell proliferation	4701.75	0.848315	0.0119222
TraesCS5B02G063300		Homocysteine s-methyltransferase	PF02574: Homocysteine S-methyltransferase	IPR003726: Homocysteine-binding domain		1429.06	0.837173	0.0475822
TraesCS7A02G029600		Cytochrome P450	PF00067: Cytochrome P450	IPR001128: Cytochrome P450; IPR002397: Cytochrome P450, B-class; IPR017972: Cytochrome P450, conserved site	GO:0005506 MF: iron ion binding;GO:0016705 MF: oxidoreductase activity, acting on paired donors, with incorporation or reduction of molecular oxygen;GO:0020037 MF: heme binding;GO:0055114 BP: oxidation-reduction process	249.565	0.833657	0.0472514
TraesCS2B02G603600		CCR4-NOT transcription complex family protein	PF04857: CAF1 family ribonuclease	IPR006941: Ribonuclease CAF1; IPR012337: Ribonuclease H-like domain	GO:0003676 MF: nucleic acid binding	268.316	0.829756	0.0324551
TraesCS7A02G214700		Nuclear transcription factor Y subunit B	PF00808: Histone-like transcription factor (CBF/NF-Y) and archaeal histone	IPR003956: Transcription factor, NFYB/HAP3, conserved site; IPR003958: Transcription factor CBF/NF-Y/archaeal histone domain; IPR009072: Histone-fold	GO:0005634 CC: nucleus;GO:0006355 BP: regulation of transcription, DNA-templated;GO:0043565 MF: sequence-specific DNA binding;GO:0046982 MF: protein heterodimerization activity	335.613	0.799928	0.0461455
TraesCS1B02G332700		NAD(P)H dehydrogenase (Quinone)	PF03358: NADPH-dependent FMN reductase	IPR005025: NADPH-dependent FMN reductase-like; IPR008254: Flavodoxin/nitric oxide synthase; IPR010089: Flavoprotein WrbA; IPR029039: Flavoprotein-like domain	GO:0003955 MF: NAD(P)H dehydrogenase (quinone) activity;GO:0010181 MF: FMN binding;GO:0016491 MF: oxidoreductase activity	609.995	0.793569	0.00696409
TraesCS4D02G128400		Ubiquitin-like protein 5	PF00240: Ubiquitin family	IPR000626: Ubiquitin domain; IPR029071: Ubiquitin-related domain	GO:0005515 MF: protein binding	756.187	0.774974	0.0303765
TraesCS1A02G051700		Glycine-rich protein A3		IPR013286: Annexin A7	GO:0005509 MF: calcium ion binding;GO:0005544 MF: calcium-dependent phospholipid binding	760.982	0.757086	0.0189044
TraesCS4D02G123700		50S ribosomal protein L2	PF00181: Ribosomal Proteins L2, RNA binding domain; PF03947: Ribosomal Proteins L2, C-terminal domain	IPR002171: Ribosomal protein L2; IPR008991: Translation protein SH3-like domain; IPR012340: Nucleic acid-binding, OB-fold; IPR014722: Ribosomal protein L2 domain 2; IPR014726: Ribosomal protein L2, domain 3; IPR022666: Ribosomal Proteins L2, RNA binding domain; IPR022669: Ribosomal protein L2, C-terminal; IPR022671: Ribosomal protein L2, conserved site; IPR023672: Ribosomal protein L2, archaeal-t…	GO:0003723 MF: RNA binding;GO:0003735 MF: structural constituent of ribosome;GO:0005622 CC: intracellular;GO:0005840 CC: ribosome;GO:0006412 BP: translation;GO:0015934 CC: large ribosomal subunit	318.423	0.756769	0.0380395
TraesCS3A02G225200		ATP-dependent zinc metalloprotease FtsH 1	PF00004: ATPase family associated with various cellular activities (AAA)	IPR003593: AAA+ ATPase domain; IPR003959: ATPase, AAA-type, core; IPR003960: ATPase, AAA-type, conserved site; IPR027417: P-loop containing nucleoside triphosphate hydrolase	GO:0005524 MF: ATP binding	788.369	0.709215	0.0234527
TraesCS7B02G473400		Catalase	PF00199: Catalase; PF06628: Catalase-related immune-responsive	IPR002226: Catalase haem-binding site; IPR010582: Catalase immune-responsive domain; IPR011614: Catalase core domain; IPR018028: Catalase, mono-functional, haem-containing; IPR020835: Catalase-like domain; IPR024708: Catalase active site; IPR024711: Catalase, mono-functional, haem-containing, clades 1 and 3	GO:0004096 MF: catalase activity;GO:0006979 BP: response to oxidative stress;GO:0020037 MF: heme binding;GO:0055114 BP: oxidation-reduction process	4010.92	0.601339	0.0326113
TraesCS6A02G337200		Chalcone--flavonone isomerase	PF16035: Chalcone isomerase like	IPR016087: Chalcone isomerase; IPR016088: Chalcone isomerase, 3-layer sandwich	GO:0009813 BP: flavonoid biosynthetic process;GO:0016872 MF: intramolecular lyase activity;GO:0045430 MF: chalcone isomerase activity	321.338	-0.657796	0.0417772
TraesCS3D02G110700		Malic enzyme	PF00390: Malic enzyme, N-terminal domain; PF03949: Malic enzyme, NAD binding domain	IPR001891: Malic oxidoreductase; IPR012301: Malic enzyme, N-terminal domain; IPR012302: Malic enzyme, NAD-binding; IPR015884: Malic enzyme, conserved site; IPR016040: NAD(P)-binding domain	GO:0004470 MF: malic enzyme activity;GO:0004471 MF: malate dehydrogenase (decarboxylating) (NAD+) activity;GO:0006108 BP: malate metabolic process;GO:0051287 MF: NAD binding;GO:0055114 BP: oxidation-reduction process	2022.8	-0.746638	0.0406117
TraesCS5A02G329200		Purple acid phosphatase	PF16656: Purple acid Phosphatase, N-terminal domain; PF00149: Calcineurin-like phosphoesterase; PF14008: Iron/zinc purple acid phosphatase-like protein C	IPR004843: Calcineurin-like phosphoesterase domain, ApaH type; IPR008963: Purple acid phosphatase-like, N-terminal; IPR015914: Purple acid phosphatase, N-terminal; IPR025733: Iron/zinc purple acid phosphatase-like C-terminal domain; IPR029052: Metallo-dependent phosphatase-like	GO:0003993 MF: acid phosphatase activity;GO:0016787 MF: hydrolase activity;GO:0046872 MF: metal ion binding	987.15	-0.782928	0.034472
TraesCS7B02G320100		Zinc-transporting ATPase	PF00122: E1-E2 ATPase; PF00702: haloacid dehalogenase-like hydrolase	IPR001757: P-type ATPase; IPR006121: Heavy metal-associated domain, HMA; IPR008250: P-type ATPase, A domain; IPR018303: P-type ATPase, phosphorylation site; IPR023214: HAD-like domain; IPR023298: P-type ATPase, transmembrane domain; IPR023299: P-type ATPase, cytoplasmic domain N; IPR027256: P-type ATPase, subfamily IB	GO:0000166 MF: nucleotide binding;GO:0006812 BP: cation transport;GO:0016021 CC: integral component of membrane;GO:0019829 MF: cation-transporting ATPase activity;GO:0030001 BP: metal ion transport;GO:0046872 MF: metal ion binding	199.873	-0.806382	0.034472
TraesCS1A02G007700		Gamma gliadin	PF13016: Cys-rich Gliadin N-terminal	IPR001954: Gliadin/LMW glutenin; IPR016140: Bifunctional inhibitor/plant lipid transfer protein/seed storage helical domain	GO:0045735 MF: nutrient reservoir activity	114783	-0.818609	0.0461455
TraesCS1B02G081000		Protease inhibitor/seed storage/lipid transfer protein family protein				9851.16	-0.840896	0.020279
TraesCS7D02G224800		Microtubule associated family protein	PF03999: Microtubule associated protein (MAP65/ASE1 family)			322.497	-0.847937	0.0361158
TraesCS3B02G160100		Alpha/beta-Hydrolases superfamily protein	PF12146: Serine aminopeptidase, S33	IPR000073: Alpha/beta hydrolase fold-1; IPR022742: Serine aminopeptidase, S33; IPR029058: Alpha/Beta hydrolase fold		295.289	-0.873389	0.0219791
TraesCS2A02G367200		Caleosin	PF05042: Caleosin related protein	IPR007736: Caleosin-related		7010.73	-0.876066	0.0135378
TraesCS7B02G017200		Phosphatidic acid phosphatase (PAP2) family protein				2522.44	-0.893488	0.0307977
TraesCS5A02G165800		NAD(P)-binding Rossmann-fold superfamily protein	PF13460: NAD(P)H-binding	IPR016040: NAD(P)-binding domain		509.158	-0.917588	0.0308919
TraesCS7A02G223100		Microtubule associated family protein	PF03999: Microtubule associated protein (MAP65/ASE1 family)			289.523	-0.926771	0.00642903
TraesCS3B02G363500		Tubulin beta chain	PF00091: Tubulin/FtsZ family, GTPase domain; PF03953: Tubulin C-terminal domain	IPR000217: Tubulin; IPR002453: Beta tubulin; IPR003008: Tubulin/FtsZ, GTPase domain; IPR008280: Tubulin/FtsZ, C-terminal; IPR013838: Beta tubulin, autoregulation binding site; IPR017975: Tubulin, conserved site; IPR018316: Tubulin/FtsZ, 2-layer sandwich domain	GO:0003924 MF: GTPase activity;GO:0005200 MF: structural constituent of cytoskeleton;GO:0005525 MF: GTP binding;GO:0005874 CC: microtubule;GO:0007017 BP: microtubule-based process	2073.76	-0.928314	0.0275587
TraesCS4D02G080700		ATP-dependent (S)-NAD(P)H-hydrate dehydratase	PF01256: Carbohydrate kinase	IPR000631: ATP-dependent (S)-NAD(P)H-hydrate dehydratase; IPR029056: Ribokinase-like	GO:0052855 MF: ADP-dependent NAD(P)H-hydrate dehydratase activity	264.634	-0.930435	0.0150408
TraesCS4D02G266700		Myo-inositol 1-phosphate synthase	PF07994: Myo-inositol-1-phosphate synthase; PF01658: Myo-inositol-1-phosphate synthase	IPR002587: Myo-inositol-1-phosphate synthase; IPR013021: Myo-inositol-1-phosphate synthase, GAPDH-like; IPR016040: NAD(P)-binding domain	GO:0004512 MF: inositol-3-phosphate synthase activity;GO:0006021 BP: inositol biosynthetic process;GO:0008654 BP: phospholipid biosynthetic process	1583.71	-0.937715	0.0414887
TraesCS5A02G267500		Splicing factor U2af small subunit A	PF00642: Zinc finger C-x8-C-x5-C-x3-H type (and similar); PF00076: RNA recognition motif. (a.k.a. RRM, RBD, or RNP domain)	IPR000504: RNA recognition motif domain; IPR000571: Zinc finger, CCCH-type; IPR003954: RNA recognition motif domain, eukaryote; IPR009145: U2 auxiliary factor small subunit	GO:0000398 BP: mRNA splicing, via spliceosome;GO:0003676 MF: nucleic acid binding;GO:0003723 MF: RNA binding;GO:0046872 MF: metal ion binding;GO:0089701 CC: U2AF	870.978	-0.939952	0.0305844
TraesCS1D02G280200		Plant/T7H20-70 protein				232.389	-0.944063	0.0479821
TraesCS2B02G310800		Alpha/beta-Hydrolases superfamily protein	PF12697: Alpha/beta hydrolase family	IPR000073: Alpha/beta hydrolase fold-1; IPR029058: Alpha/Beta hydrolase fold		198.214	-0.949431	0.0137179
TraesCS5B02G431100		Ubiquitin-conjugating enzyme (E2)	PF00179: Ubiquitin-conjugating enzyme	IPR000608: Ubiquitin-conjugating enzyme E2; IPR016135: Ubiquitin-conjugating enzyme/RWD-like; IPR023313: Ubiquitin-conjugating enzyme, active site		916.275	-0.95559	0.0160014
TraesCS6A02G026300		Holliday junction ATP-dependent DNA helicase RuvB		IPR027417: P-loop containing nucleoside triphosphate hydrolase		469.47	-0.95897	0.0188858
TraesCS2D02G268400		CASP-like protein	PF04535: Domain of unknown function (DUF588)	IPR006459: Casparian strip membrane protein; IPR006702: Domain of unknown function DUF588		217.282	-0.967442	0.0449966
TraesCS4D02G145600		Heat shock protein	PF00011: Hsp20/alpha crystallin family	IPR002068: Alpha crystallin/Hsp20 domain; IPR008978: HSP20-like chaperone		749.503	-0.977266	0.043319
TraesCS7A02G242200		Heat shock protein 90	PF02518: Histidine kinase-, DNA gyrase B-, and HSP90-like ATPase; PF00183: Hsp90 protein	IPR001404: Heat shock protein Hsp90 family; IPR003594: Histidine kinase-like ATPase, C-terminal domain; IPR019805: Heat shock protein Hsp90, conserved site; IPR020568: Ribosomal protein S5 domain 2-type fold; IPR020575: Heat shock protein Hsp90, N-terminal	GO:0005524 MF: ATP binding;GO:0006457 BP: protein folding;GO:0006950 BP: response to stress;GO:0051082 MF: unfolded protein binding	680.992	-0.977488	0.0408912
TraesCS4B02G197000	TaIRX9b_B target	Glycosyltransferases	PF03360: Glycosyltransferase family 43	IPR005027: Glycosyl transferase, family 43; IPR029044: Nucleotide-diphospho-sugar transferases	GO:0015018 MF: galactosylgalactosylxylosylprotein 3-beta-glucuronosyltransferase activity;GO:0016020 CC: membrane	1066.55	-0.979435	0.000373475
TraesCS4A02G485800		Acid invertase 1	PF00251: Glycosyl hydrolases family 32 N-terminal domain; PF08244: Glycosyl hydrolases family 32 C terminal	IPR001362: Glycoside hydrolase, family 32; IPR013148: Glycosyl hydrolase family 32, N-terminal; IPR013189: Glycosyl hydrolase family 32, C-terminal; IPR013320: Concanavalin A-like lectin/glucanase domain; IPR018053: Glycoside hydrolase, family 32, active site; IPR023296: Glycosyl hydrolase, five-bladed beta-propellor domain	GO:0004553 MF: hydrolase activity, hydrolyzing O-glycosyl compounds;GO:0005975 BP: carbohydrate metabolic process	484.25	-0.991498	0.0170472
TraesCS2D02G284000		Short-chain dehydrogenase reductase	PF00106: short chain dehydrogenase	IPR002347: Short-chain dehydrogenase/reductase SDR; IPR016040: NAD(P)-binding domain; IPR020904: Short-chain dehydrogenase/reductase, conserved site	GO:0016491 MF: oxidoreductase activity	3201.96	-0.99456	0.0405074
TraesCS3D02G299900		Glutathione S-transferase	PF02798: Glutathione S-transferase, N-terminal domain; PF00043: Glutathione S-transferase, C-terminal domain	IPR004045: Glutathione S-transferase, N-terminal; IPR004046: Glutathione S-transferase, C-terminal; IPR010987: Glutathione S-transferase, C-terminal-like; IPR012336: Thioredoxin-like fold	GO:0005515 MF: protein binding	633.193	-1.00383	0.0238754
TraesCS5B02G169400		Glucan endo-1,3-beta-glucosidase, putative	PF00332: Glycosyl hydrolases family 17; PF07983: X8 domain	IPR000490: Glycoside hydrolase family 17; IPR012946: X8 domain; IPR017853: Glycoside hydrolase superfamily	GO:0004553 MF: hydrolase activity, hydrolyzing O-glycosyl compounds;GO:0005975 BP: carbohydrate metabolic process	171.828	-1.01067	0.0348368
TraesCS4D02G197300	TaIRX9b_D target	Glycosyltransferases	PF03360: Glycosyltransferase family 43	IPR005027: Glycosyl transferase, family 43; IPR029044: Nucleotide-diphospho-sugar transferases	GO:0015018 MF: galactosylgalactosylxylosylprotein 3-beta-glucuronosyltransferase activity;GO:0016020 CC: membrane	2042.45	-1.01156	0.000161829
TraesCS7A02G073800		Myeloid leukemia factor 1	PF10248: Myelodysplasia-myeloid leukemia factor 1-interacting protein	IPR019376: Myeloid leukemia factor		235.314	-1.02479	0.0135378
TraesCS7A02G451100		Phosphosulfolactate synthase-related protein	PF02679: (2R)-phospho-3-sulfolactate synthase (ComA)	IPR003830: (2R)-phospho-3-sulpholactate synthase, ComA; IPR013785: Aldolase-type TIM barrel	GO:0003824 MF: catalytic activity	1919.61	-1.03067	0.0133899
TraesCS7A02G009400		Acid invertase 1	PF00251: Glycosyl hydrolases family 32 N-terminal domain; PF08244: Glycosyl hydrolases family 32 C terminal	IPR001362: Glycoside hydrolase, family 32; IPR013148: Glycosyl hydrolase family 32, N-terminal; IPR013189: Glycosyl hydrolase family 32, C-terminal; IPR013320: Concanavalin A-like lectin/glucanase domain; IPR018053: Glycoside hydrolase, family 32, active site; IPR023296: Glycosyl hydrolase, five-bladed beta-propellor domain	GO:0004553 MF: hydrolase activity, hydrolyzing O-glycosyl compounds;GO:0005975 BP: carbohydrate metabolic process	426.953	-1.04922	0.0238754
TraesCS1A02G259100		DNA ligase 1				2555.06	-1.05069	0.0200999
TraesCS5D02G250600		Oil body-associated protein 1A	PF06884: Protein of unknown function (DUF1264)	IPR010686: Oil body-associated protein-like		3269.55	-1.05717	0.0216682
TraesCS5D02G201100		Succinate dehydrogenase [ubiquinone] iron-sulfur subunit, mitochondrial	PF13085: 2Fe-2S iron-sulfur cluster binding domain; PF13534: 4Fe-4S dicluster domain	IPR001041: 2Fe-2S ferredoxin-type iron-sulfur binding domain; IPR004489: Succinate dehydrogenase/fumarate reductase iron-sulphur protein; IPR006058: 2Fe-2S ferredoxin, iron-sulphur binding site; IPR009051: Alpha-helical ferredoxin; IPR012675: Beta-grasp domain; IPR017896: 4Fe-4S ferredoxin-type, iron-sulphur binding domain; IPR017900: 4Fe-4S ferredoxin, iron-sulphur binding, conserved site; IPR02…	GO:0006099 BP: tricarboxylic acid cycle;GO:0009055 MF: electron carrier activity;GO:0016491 MF: oxidoreductase activity;GO:0051536 MF: iron-sulfur cluster binding;GO:0051537 MF: 2 iron, 2 sulfur cluster binding;GO:0055114 BP: oxidation-reduction process	1198.38	-1.0812	0.0234527
TraesCS5D02G565600		Dehydrogenase/reductase SDR family protein	PF00106: short chain dehydrogenase	IPR002347: Short-chain dehydrogenase/reductase SDR; IPR016040: NAD(P)-binding domain		1852.25	-1.10257	0.0313472
TraesCS4B02G267200		Myo-inositol 1-phosphate synthase	PF07994: Myo-inositol-1-phosphate synthase; PF01658: Myo-inositol-1-phosphate synthase	IPR002587: Myo-inositol-1-phosphate synthase; IPR013021: Myo-inositol-1-phosphate synthase, GAPDH-like; IPR016040: NAD(P)-binding domain	GO:0004512 MF: inositol-3-phosphate synthase activity;GO:0006021 BP: inositol biosynthetic process;GO:0008654 BP: phospholipid biosynthetic process	2863.72	-1.1104	0.00120178
TraesCS5A02G138400		Alpha-L-arabinofuranosidase 1	PF06964: Alpha-L-arabinofuranosidase C-terminal domain	IPR008979: Galactose-binding domain-like; IPR010720: Alpha-L-arabinofuranosidase, C-terminal; IPR017853: Glycoside hydrolase superfamily	GO:0046373 BP: L-arabinose metabolic process;GO:0046556 MF: alpha-L-arabinofuranosidase activity	246.468	-1.11085	0.0350107
TraesCS2B02G309600		Serine/threonine-protein phosphatase	PF00149: Calcineurin-like phosphoesterase	IPR004843: Calcineurin-like phosphoesterase domain, ApaH type; IPR029052: Metallo-dependent phosphatase-like	GO:0016787 MF: hydrolase activity	130.282	-1.11139	0.0479821
TraesCS7D02G270400		Rhomboid-like protein	PF01694: Rhomboid family	IPR022764: Peptidase S54, rhomboid domain	GO:0004252 MF: serine-type endopeptidase activity;GO:0016021 CC: integral component of membrane	305.234	-1.12522	0.0348368
TraesCS2B02G316300		Ubiquitin interaction motif-containing family protein	PF13898: Domain of unknown function (DUF4205)	IPR003903: Ubiquitin interacting motif; IPR011992: EF-hand domain pair; IPR025257: Domain of unknown function DUF4205		313.324	-1.13394	1.62013e-05
TraesCS1D02G084900		Dehydrogenase	PF13561: Enoyl-(Acyl carrier protein) reductase	IPR002347: Short-chain dehydrogenase/reductase SDR; IPR016040: NAD(P)-binding domain; IPR020904: Short-chain dehydrogenase/reductase, conserved site	GO:0016491 MF: oxidoreductase activity	5166.14	-1.1363	0.0133899
TraesCS3B02G325800		3-hydroxyisobutyryl-CoA hydrolase-like protein	PF16113: Enoyl-CoA hydratase/isomerase	IPR029045: ClpP/crotonase-like domain; IPR032259: Enoyl-CoA hydratase/isomerase, HIBYL-CoA-H type	GO:0003860 MF: 3-hydroxyisobutyryl-CoA hydrolase activity	219.956	-1.13709	0.0088078
TraesCS2A02G037400		Stress responsive A/B barrel domain protein	PF07876: Stress responsive A/B Barrel Domain	IPR011008: Dimeric alpha-beta barrel; IPR013097: Stress responsive alpha-beta barrel		147.864	-1.13795	0.0413889
TraesCS4B02G169700		Vicilin-like protein	PF00190: Cupin	IPR006045: Cupin 1; IPR011051: RmlC-like cupin domain; IPR014710: RmlC-like jelly roll fold	GO:0045735 MF: nutrient reservoir activity	4734.47	-1.1391	0.0133899
TraesCS3A02G438900		NAC domain protein	PF02365: No apical meristem (NAM) protein	IPR003441: NAC domain	GO:0003677 MF: DNA binding;GO:0006355 BP: regulation of transcription, DNA-templated	93.4015	-1.14356	0.0405074
TraesCS5D02G420300		Long-Chain Acyl-CoA Synthetase	PF00501: AMP-binding enzyme; PF13193: AMP-binding enzyme C-terminal domain	IPR000873: AMP-dependent synthetase/ligase; IPR020845: AMP-binding, conserved site; IPR025110: AMP-binding enzyme C-terminal domain	GO:0003824 MF: catalytic activity;GO:0008152 BP: metabolic process	143.578	-1.15059	0.0160014
TraesCS3B02G182200		Aquaporin-like protein	PF00230: Major intrinsic protein	IPR000425: Major intrinsic protein; IPR022357: Major intrinsic protein, conserved site; IPR023271: Aquaporin-like	GO:0005215 MF: transporter activity;GO:0006810 BP: transport;GO:0016020 CC: membrane	322.273	-1.15924	0.0220778
TraesCS4B02G066700		Endoglucanase	PF00759: Glycosyl hydrolase family 9	IPR001701: Glycoside hydrolase family 9; IPR008928: Six-hairpin glycosidase-like; IPR018221: Glycoside hydrolase family 9, His active site; IPR033126: Glycosyl hydrolases family 9, Asp/Glu active sites	GO:0003824 MF: catalytic activity;GO:0004553 MF: hydrolase activity, hydrolyzing O-glycosyl compounds;GO:0005975 BP: carbohydrate metabolic process	294.812	-1.16557	0.0306534
TraesCS4B02G393300		Lipid transfer protein	PF14368: Probable lipid transfer	IPR016140: Bifunctional inhibitor/plant lipid transfer protein/seed storage helical domain		7092.26	-1.1704	0.0317229
TraesCS6D02G030100		Holliday junction ATP-dependent DNA helicase RuvB		IPR027417: P-loop containing nucleoside triphosphate hydrolase		315.403	-1.17947	0.016519
TraesCS1B02G011300		Gamma gliadin	PF13016: Cys-rich Gliadin N-terminal	IPR001954: Gliadin/LMW glutenin; IPR016140: Bifunctional inhibitor/plant lipid transfer protein/seed storage helical domain	GO:0045735 MF: nutrient reservoir activity	66402.7	-1.17977	0.00771349
TraesCS5D02G481300		Methylenetetrahydrofolate reductase	PF02219: Methylenetetrahydrofolate reductase	IPR003171: Methylenetetrahydrofolate reductase; IPR004621: Eukaryotic-type methylenetetrahydrofolate reductase; IPR029041: FAD-linked oxidoreductase-like	GO:0004489 MF: methylenetetrahydrofolate reductase (NAD(P)H) activity;GO:0006555 BP: methionine metabolic process;GO:0055114 BP: oxidation-reduction process	126.633	-1.19336	0.00503331
TraesCS5A02G046300		Defensin	PF00304: Gamma-thionin family	IPR003614: Knottin, scorpion toxin-like	GO:0006952 BP: defense response	2171.04	-1.19554	0.00936019
TraesCS1D02G012100		Defensin	PF00304: Gamma-thionin family	IPR003614: Knottin, scorpion toxin-like; IPR008176: Defensin, plant	GO:0006952 BP: defense response	1158.53	-1.2018	0.00836559
TraesCS5A02G254200		F-box family protein	PF00646: F-box domain; PF08268: F-box associated domain	IPR001810: F-box domain; IPR013187: F-box associated domain, type 3; IPR017451: F-box associated interaction domain	GO:0005515 MF: protein binding	67.4153	-1.20198	0.0490627
TraesCS4B02G088600		Serine carboxypeptidase family protein, expressed	PF00450: Serine carboxypeptidase	IPR001563: Peptidase S10, serine carboxypeptidase; IPR029058: Alpha/Beta hydrolase fold; IPR033124: Serine carboxypeptidases, histidine active site	GO:0004185 MF: serine-type carboxypeptidase activity;GO:0006508 BP: proteolysis	180.375	-1.20475	0.0247858
TraesCS1B02G186500		LanC-like protein	PF05147: Lanthionine synthetase C-like protein	IPR007822: Lanthionine synthetase C-like; IPR020464: LanC-like protein, eukaryotic		276.013	-1.20824	0.00909915
TraesCS7D02G391700		Cinnamoyl-CoA reductase family protein	PF01370: NAD dependent epimerase/dehydratase family	IPR001509: NAD-dependent epimerase/dehydratase; IPR016040: NAD(P)-binding domain	GO:0003824 MF: catalytic activity;GO:0050662 MF: coenzyme binding	363.426	-1.21848	0.0294171
TraesCS4A02G173800		Dihydroxy-acid dehydratase	PF00704: Glycosyl hydrolases family 18	IPR001223: Glycoside hydrolase family 18, catalytic domain; IPR017853: Glycoside hydrolase superfamily	GO:0005975 BP: carbohydrate metabolic process	830.286	-1.2229	0.0200999
TraesCS3D02G275500		Malic enzyme	PF00390: Malic enzyme, N-terminal domain; PF03949: Malic enzyme, NAD binding domain	IPR001891: Malic oxidoreductase; IPR012301: Malic enzyme, N-terminal domain; IPR012302: Malic enzyme, NAD-binding; IPR015884: Malic enzyme, conserved site; IPR016040: NAD(P)-binding domain	GO:0004470 MF: malic enzyme activity;GO:0004471 MF: malate dehydrogenase (decarboxylating) (NAD+) activity;GO:0006108 BP: malate metabolic process;GO:0051287 MF: NAD binding;GO:0055114 BP: oxidation-reduction process	592.653	-1.22738	0.0228152
TraesCS5B02G559400		Dehydrogenase/reductase SDR family protein	PF00106: short chain dehydrogenase	IPR002347: Short-chain dehydrogenase/reductase SDR; IPR016040: NAD(P)-binding domain		1888.99	-1.2308	0.00285325
TraesCS6D02G231400		Expansin protein	PF03330: Lytic transglycolase; PF01357: Pollen allergen	IPR005795: Major pollen allergen Lol pI; IPR007112: Expansin/pollen allergen, DPBB domain; IPR007117: Expansin, cellulose-binding-like domain; IPR007118: Expansin/Lol pI; IPR009009: RlpA-like protein, double-psi beta-barrel domain	GO:0005576 CC: extracellular region;GO:0019953 BP: sexual reproduction	459.673	-1.23556	1.31617e-05
TraesCS2A02G269400		CASP-like protein	PF04535: Domain of unknown function (DUF588)	IPR006459: Casparian strip membrane protein; IPR006702: Domain of unknown function DUF588		224.221	-1.24085	0.0361158
TraesCS4A02G038500		Myo-inositol 1-phosphate synthase	PF07994: Myo-inositol-1-phosphate synthase; PF01658: Myo-inositol-1-phosphate synthase	IPR002587: Myo-inositol-1-phosphate synthase; IPR013021: Myo-inositol-1-phosphate synthase, GAPDH-like; IPR016040: NAD(P)-binding domain	GO:0004512 MF: inositol-3-phosphate synthase activity;GO:0006021 BP: inositol biosynthetic process;GO:0008654 BP: phospholipid biosynthetic process	2923.87	-1.24491	0.00135918
TraesCS5A02G189800		Succinate dehydrogenase [ubiquinone] iron-sulfur subunit, mitochondrial	PF13085: 2Fe-2S iron-sulfur cluster binding domain; PF13534: 4Fe-4S dicluster domain	IPR001041: 2Fe-2S ferredoxin-type iron-sulfur binding domain; IPR004489: Succinate dehydrogenase/fumarate reductase iron-sulphur protein; IPR006058: 2Fe-2S ferredoxin, iron-sulphur binding site; IPR009051: Alpha-helical ferredoxin; IPR012675: Beta-grasp domain; IPR017896: 4Fe-4S ferredoxin-type, iron-sulphur binding domain; IPR017900: 4Fe-4S ferredoxin, iron-sulphur binding, conserved site; IPR02…	GO:0006099 BP: tricarboxylic acid cycle;GO:0009055 MF: electron carrier activity;GO:0016491 MF: oxidoreductase activity;GO:0051536 MF: iron-sulfur cluster binding;GO:0051537 MF: 2 iron, 2 sulfur cluster binding;GO:0055114 BP: oxidation-reduction process	1509.89	-1.24809	0.00191176
TraesCS4D02G304700		WW domain-containing protein		IPR001202: WW domain	GO:0005515 MF: protein binding	100.625	-1.26394	0.00987848
TraesCS1D02G168500		LanC-like protein 2	PF05147: Lanthionine synthetase C-like protein	IPR007822: Lanthionine synthetase C-like; IPR020464: LanC-like protein, eukaryotic		104.01	-1.2667	0.0282039
TraesCS4B02G397600		Chaperone DnaK	PF00012: Hsp70 protein	IPR012725: Chaperone DnaK; IPR013126: Heat shock protein 70 family; IPR018181: Heat shock protein 70, conserved site; IPR029047: Heat shock protein 70kD, peptide-binding domain; IPR029048: Heat shock protein 70kD, C-terminal domain	GO:0005524 MF: ATP binding;GO:0006457 BP: protein folding;GO:0051082 MF: unfolded protein binding	147.91	-1.27108	0.000374532
TraesCS5D02G224200		Aminotransferase	PF00155: Aminotransferase class I and II	IPR004839: Aminotransferase, class I/classII; IPR015421: Pyridoxal phosphate-dependent transferase, major region, subdomain 1; IPR015422: Pyridoxal phosphate-dependent transferase, subdomain 2; IPR015424: Pyridoxal phosphate-dependent transferase	GO:0003824 MF: catalytic activity;GO:0009058 BP: biosynthetic process;GO:0030170 MF: pyridoxal phosphate binding	278.053	-1.27372	0.0181399
TraesCS1A02G014100		Defensin	PF00304: Gamma-thionin family	IPR003614: Knottin, scorpion toxin-like; IPR008176: Defensin, plant	GO:0006952 BP: defense response	5264.17	-1.29808	0.0189688
TraesCS7D02G460700		Phosphoglycerate kinase	PF00162: Phosphoglycerate kinase	IPR001576: Phosphoglycerate kinase; IPR015824: Phosphoglycerate kinase, N-terminal; IPR015911: Phosphoglycerate kinase, conserved site	GO:0004618 MF: phosphoglycerate kinase activity;GO:0006096 BP: glycolytic process	107.154	-1.31594	0.00397541
TraesCS4D02G286100		Protein kinase	PF07714: Protein tyrosine kinase	IPR000719: Protein kinase domain; IPR001245: Serine-threonine/tyrosine-protein kinase, catalytic domain; IPR008271: Serine/threonine-protein kinase, active site; IPR011009: Protein kinase-like domain; IPR017441: Protein kinase, ATP binding site	GO:0004672 MF: protein kinase activity;GO:0005524 MF: ATP binding;GO:0006468 BP: protein phosphorylation	63.4633	-1.32755	0.0364027
TraesCS3B02G541500		ERD (Early-responsive to dehydration stress) family protein	PF13967: Late exocytosis, associated with Golgi transport; PF14703: Cytosolic domain of 10TM putative phosphate transporter; PF02714: Calcium-dependent channel, 7TM region, putative phosphate	IPR003864: Calcium-dependent channel, 7TM region, putative phosphate; IPR027815: 10TM putative phosphate transporter, cytosolic domain; IPR032880: Calcium permeable stress-gated cation channel 1, N-terminal transmembrane domain	GO:0016020 CC: membrane	126.439	-1.33549	0.0170472
TraesCS5B02G236500		Cytochrome P450 family ABA 8'-hydroxylase	PF00067: Cytochrome P450	IPR001128: Cytochrome P450; IPR002401: Cytochrome P450, E-class, group I; IPR017972: Cytochrome P450, conserved site	GO:0005506 MF: iron ion binding;GO:0016705 MF: oxidoreductase activity, acting on paired donors, with incorporation or reduction of molecular oxygen;GO:0020037 MF: heme binding;GO:0055114 BP: oxidation-reduction process	92.1452	-1.34049	0.0133899
TraesCS3B02G314200		NADPH--cytochrome P450 reductase	PF00258: Flavodoxin; PF00667: FAD binding domain; PF00175: Oxidoreductase NAD-binding domain	IPR001094: Flavodoxin-like; IPR001433: Oxidoreductase FAD/NAD(P)-binding; IPR001709: Flavoprotein pyridine nucleotide cytochrome reductase; IPR003097: FAD-binding, type 1; IPR008254: Flavodoxin/nitric oxide synthase; IPR017927: Ferredoxin reductase-type FAD-binding domain; IPR017938: Riboflavin synthase-like beta-barrel; IPR028879: NADPH-dependent diflavin oxidoreductase 1; IPR029039: Flavoprotei…	GO:0003958 MF: NADPH-hemoprotein reductase activity;GO:0010181 MF: FMN binding;GO:0016491 MF: oxidoreductase activity;GO:0055114 BP: oxidation-reduction process	59.2191	-1.34215	0.0400146
TraesCS4D02G087400		Serine carboxypeptidase family protein, expressed	PF00450: Serine carboxypeptidase	IPR001563: Peptidase S10, serine carboxypeptidase; IPR029058: Alpha/Beta hydrolase fold; IPR033124: Serine carboxypeptidases, histidine active site	GO:0004185 MF: serine-type carboxypeptidase activity;GO:0006508 BP: proteolysis	164.22	-1.34813	0.0368904
TraesCS7B02G203900		Protein ENHANCED DISEASE RESISTANCE 2-like	PF07059: Protein of unknown function (DUF1336)	IPR009769: Protein ENHANCED DISEASE RESISTANCE 2, C-terminal		105.649	-1.35589	0.00285325
TraesCS1B02G263400		Transducin/WD-like repeat-protein	PF00400: WD domain, G-beta repeat	IPR001680: WD40 repeat; IPR015943: WD40/YVTN repeat-like-containing domain; IPR017399: WD repeat protein DCAF11/LEC14B; IPR017986: WD40-repeat-containing domain; IPR020472: G-protein beta WD-40 repeat	GO:0005515 MF: protein binding	107.663	-1.37205	0.0234527
TraesCS7D02G008900		Acid invertase 1	PF00251: Glycosyl hydrolases family 32 N-terminal domain; PF08244: Glycosyl hydrolases family 32 C terminal	IPR001362: Glycoside hydrolase, family 32; IPR013148: Glycosyl hydrolase family 32, N-terminal; IPR013189: Glycosyl hydrolase family 32, C-terminal; IPR013320: Concanavalin A-like lectin/glucanase domain; IPR018053: Glycoside hydrolase, family 32, active site; IPR023296: Glycosyl hydrolase, five-bladed beta-propellor domain	GO:0004553 MF: hydrolase activity, hydrolyzing O-glycosyl compounds;GO:0005975 BP: carbohydrate metabolic process	1230.42	-1.37631	0.0108434
TraesCS5D02G509400		transmembrane protein, putative (DUF594)	PF13968: Domain of unknown function (DUF4220); PF04578: Protein of unknown function, DUF594	IPR007658: Protein of unknown function DUF594; IPR025315: Domain of unknown function DUF4220		81.133	-1.37737	0.016519
TraesCS1D02G079100		Dentin sialophosphoprotein-related, putative isoform 1				63.3342	-1.38459	0.0359959
TraesCS3A02G077100		Asparagine synthetase	PF13537: Glutamine amidotransferase domain; PF00733: Asparagine synthase	IPR001962: Asparagine synthase; IPR006426: Asparagine synthase, glutamine-hydrolyzing; IPR014729: Rossmann-like alpha/beta/alpha sandwich fold; IPR017932: Glutamine amidotransferase type 2 domain; IPR029055: Nucleophile aminohydrolases, N-terminal	GO:0004066 MF: asparagine synthase (glutamine-hydrolyzing) activity;GO:0006529 BP: asparagine biosynthetic process	1465.7	-1.38843	0.00836559
TraesCS2D02G301400		PI-PLC X domain-containing protein		IPR000909: Phosphatidylinositol-specific phospholipase C, X domain; IPR017946: PLC-like phosphodiesterase, TIM beta/alpha-barrel domain	GO:0006629 BP: lipid metabolic process;GO:0008081 MF: phosphoric diester hydrolase activity	62.6052	-1.39052	0.0238754
TraesCS3D02G142300		Alpha/beta-Hydrolases superfamily protein	PF12146: Serine aminopeptidase, S33	IPR000073: Alpha/beta hydrolase fold-1; IPR022742: Serine aminopeptidase, S33; IPR029058: Alpha/Beta hydrolase fold		554.471	-1.39247	0.00442937
TraesCS4A02G236800		MAR-binding filament-like protein	PF05542: Protein of unknown function (DUF760)	IPR008479: Protein of unknown function DUF760		84.3235	-1.41952	0.0331128
TraesCS3B02G398000		Alpha-1,4 glucan phosphorylase	PF00343: Carbohydrate phosphorylase	IPR000811: Glycosyl transferase, family 35; IPR011833: Glycogen/starch/alpha-glucan phosphorylase	GO:0004645 MF: phosphorylase activity;GO:0005975 BP: carbohydrate metabolic process;GO:0008184 MF: glycogen phosphorylase activity;GO:0030170 MF: pyridoxal phosphate binding	144.893	-1.41979	0.0414887
TraesCS5B02G329300		Purple acid phosphatase	PF16656: Purple acid Phosphatase, N-terminal domain; PF00149: Calcineurin-like phosphoesterase; PF14008: Iron/zinc purple acid phosphatase-like protein C	IPR004843: Calcineurin-like phosphoesterase domain, ApaH type; IPR008963: Purple acid phosphatase-like, N-terminal; IPR015914: Purple acid phosphatase, N-terminal; IPR025733: Iron/zinc purple acid phosphatase-like C-terminal domain; IPR029052: Metallo-dependent phosphatase-like	GO:0003993 MF: acid phosphatase activity;GO:0016787 MF: hydrolase activity;GO:0046872 MF: metal ion binding	1269.79	-1.4225	0.000210181
TraesCS5B02G090000		RING/U-box superfamily protein	PF13639: Ring finger domain	IPR001841: Zinc finger, RING-type; IPR013083: Zinc finger, RING/FYVE/PHD-type	GO:0005515 MF: protein binding;GO:0008270 MF: zinc ion binding	39.3781	-1.4328	0.0353503
TraesCS5A02G305300		Inositol-tetrakisphosphate 1-kinase 4				85.0294	-1.43348	0.0472258
TraesCS4B02G205500		Seed maturation protein PM41				218.696	-1.43613	0.0388404
TraesCS3B02G119800		Pyruvate decarboxylase	PF02776: Thiamine pyrophosphate enzyme, N-terminal TPP binding domain; PF00205: Thiamine pyrophosphate enzyme, central domain	IPR012000: Thiamine pyrophosphate enzyme, central domain; IPR012001: Thiamine pyrophosphate enzyme, N-terminal TPP-binding domain; IPR029035: DHS-like NAD/FAD-binding domain; IPR029061: Thiamin diphosphate-binding fold	GO:0000287 MF: magnesium ion binding;GO:0030976 MF: thiamine pyrophosphate binding	162.198	-1.44037	3.64481e-05
TraesCS1B02G101100		Dehydrogenase	PF13561: Enoyl-(Acyl carrier protein) reductase	IPR002347: Short-chain dehydrogenase/reductase SDR; IPR016040: NAD(P)-binding domain; IPR020904: Short-chain dehydrogenase/reductase, conserved site	GO:0016491 MF: oxidoreductase activity	9051.41	-1.44513	0.000670005
TraesCS5A02G317000		Kinesin-like protein	PF00225: Kinesin motor domain; PF11995: Domain of unknown function (DUF3490)	IPR001752: Kinesin motor domain; IPR021881: NPK1-activating kinesin-like protein, C-terminal; IPR027417: P-loop containing nucleoside triphosphate hydrolase	GO:0003777 MF: microtubule motor activity;GO:0005524 MF: ATP binding;GO:0007018 BP: microtubule-based movement;GO:0008017 MF: microtubule binding	68.2991	-1.44635	0.034472
TraesCS5A02G475200		Heavy metal transport/detoxification superfamily protein	PF00403: Heavy-metal-associated domain	IPR006121: Heavy metal-associated domain, HMA	GO:0030001 BP: metal ion transport;GO:0046872 MF: metal ion binding	146.044	-1.46106	0.00665186
TraesCS7D02G392400		Cinnamoyl-CoA reductase	PF01370: NAD dependent epimerase/dehydratase family	IPR001509: NAD-dependent epimerase/dehydratase; IPR016040: NAD(P)-binding domain	GO:0003824 MF: catalytic activity;GO:0050662 MF: coenzyme binding	636.898	-1.46133	0.0186048
TraesCS2B02G267800		Reticulon-like protein	PF02453: Reticulon	IPR003388: Reticulon		65.1498	-1.46726	0.0459404
TraesCS1A02G392200		transcription factor-like protein	PF14144: Seed dormancy control	IPR025422: Transcription factor TGA like domain	GO:0006351 BP: transcription, DNA-templated;GO:0043565 MF: sequence-specific DNA binding	104.498	-1.46947	0.039771
TraesCS2B02G351100		Amino acid permease	PF01490: Transmembrane amino acid transporter protein	IPR013057: Amino acid transporter, transmembrane domain		97.417	-1.4856	0.00595777
TraesCS1A02G083800		Dehydrogenase	PF13561: Enoyl-(Acyl carrier protein) reductase	IPR002347: Short-chain dehydrogenase/reductase SDR; IPR016040: NAD(P)-binding domain; IPR020904: Short-chain dehydrogenase/reductase, conserved site	GO:0016491 MF: oxidoreductase activity	4918.63	-1.50291	0.00123565
TraesCS6D02G222200		Nitrogenase iron protein 1				121.822	-1.50379	0.0404115
TraesCS2D02G477900		Sugar transport protein				63.5054	-1.50861	0.0312832
TraesCS7B02G192700		Seed maturation protein LEA 4	PF03760: Late embryogenesis abundant (LEA) group 1	IPR005513: Late embryogenesis abundant protein, LEA-25/LEA-D113	GO:0009793 BP: embryo development ending in seed dormancy	690.514	-1.51189	0.0090286
TraesCS5D02G321300		Amino acid transporter, putative	PF13520: Amino acid permease	IPR002293: Amino acid/polyamine transporter I	GO:0003333 BP: amino acid transmembrane transport;GO:0015171 MF: amino acid transmembrane transporter activity;GO:0016020 CC: membrane	66.4882	-1.51487	0.0372924
TraesCS5B02G362500		Low temperature and salt responsive protein	PF01679: Proteolipid membrane potential modulator	IPR000612: Proteolipid membrane potential modulator	GO:0016021 CC: integral component of membrane	370.945	-1.51559	0.00188395
TraesCS3D02G231600		XH/XS domain-containing family protein	PF03468: XS domain; PF03469: XH domain	IPR005379: Uncharacterised domain XH; IPR005380: XS domain	GO:0031047 BP: gene silencing by RNA	182.209	-1.51856	0.00122821
TraesCS4A02G092200		Heat-shock protein, putative	PF00011: Hsp20/alpha crystallin family	IPR002068: Alpha crystallin/Hsp20 domain; IPR008978: HSP20-like chaperone		78.5643	-1.52582	0.0404281
TraesCS2B02G321800		RING/FYVE/PHD zinc finger protein	PF16135: TPL-binding domain in jasmonate signalling	IPR000182: GNAT domain; IPR001965: Zinc finger, PHD-type; IPR002219: Protein kinase C-like, phorbol ester/diacylglycerol-binding domain; IPR011011: Zinc finger, FYVE/PHD-type; IPR013083: Zinc finger, RING/FYVE/PHD-type; IPR016181: Acyl-CoA N-acyltransferase; IPR019787: Zinc finger, PHD-finger; IPR032308: Jas TPL-binding domain	GO:0005515 MF: protein binding;GO:0008080 MF: N-acetyltransferase activity;GO:0008270 MF: zinc ion binding;GO:0035556 BP: intracellular signal transduction	94.7147	-1.53064	0.00696409
TraesCS1A02G321100		GDSL esterase/lipase	PF00657: GDSL-like Lipase/Acylhydrolase	IPR001087: GDSL lipase/esterase; IPR013830: SGNH hydrolase-type esterase domain	GO:0016788 MF: hydrolase activity, acting on ester bonds	338.572	-1.53877	0.000656351
TraesCS7B02G478100		O-methyltransferase-like protein	PF08100: Dimerisation domain; PF00891: O-methyltransferase	IPR001077: O-methyltransferase, family 2; IPR011991: Winged helix-turn-helix DNA-binding domain; IPR012967: Plant methyltransferase dimerisation; IPR016461: O-methyltransferase COMT-type; IPR029063: S-adenosyl-L-methionine-dependent methyltransferase	GO:0008168 MF: methyltransferase activity;GO:0008171 MF: O-methyltransferase activity;GO:0046983 MF: protein dimerization activity	1333.71	-1.55106	0.00120178
TraesCS1B02G061900		Small integral membrane protein 14				663.985	-1.55993	0.00667457
TraesCS3D02G383400		Tetratricopeptide repeat-containing family protein	PF13181: Tetratricopeptide repeat; PF14559: Tetratricopeptide repeat; PF13176: Tetratricopeptide repeat	IPR011990: Tetratricopeptide-like helical domain; IPR013026: Tetratricopeptide repeat-containing domain; IPR019734: Tetratricopeptide repeat	GO:0005515 MF: protein binding	121.674	-1.58225	2.20706e-05
TraesCS5A02G086600		DUF538 family protein (Protein of unknown function, DUF538)	PF04398: Protein of unknown function, DUF538	IPR007493: Protein of unknown function DUF538		193.618	-1.58573	0.01098
TraesCS7A02G548100		Endochitinase (Chitinase)	PF00182: Chitinase class I	IPR000726: Glycoside hydrolase, family 19, catalytic; IPR016283: Glycoside hydrolase, family 19; IPR023346: Lysozyme-like domain	GO:0004568 MF: chitinase activity;GO:0005975 BP: carbohydrate metabolic process;GO:0006032 BP: chitin catabolic process;GO:0016998 BP: cell wall macromolecule catabolic process	30761.1	-1.58581	0.000195672
TraesCS2D02G331800		Amino acid permease	PF01490: Transmembrane amino acid transporter protein	IPR013057: Amino acid transporter, transmembrane domain		181.732	-1.58649	0.00529997
TraesCS5D02G373900		Molybdenum cofactor sulfurase protein-like	PF03476: MOSC N-terminal beta barrel domain; PF03473: MOSC domain	IPR005302: Molybdenum cofactor sulfurase, C-terminal; IPR005303: MOSC, N-terminal beta barrel; IPR011037: Pyruvate kinase-like, insert domain	GO:0003824 MF: catalytic activity;GO:0030151 MF: molybdenum ion binding;GO:0030170 MF: pyridoxal phosphate binding	1480.78	-1.59482	0.00539242
TraesCS7B02G159100		Nodulin-like / Major Facilitator Superfamily protein	PF06813: Nodulin-like	IPR010658: Nodulin-like; IPR020846: Major facilitator superfamily domain		53.0296	-1.59487	0.0187756
TraesCS5A02G457200		carboxyl-terminal peptidase, putative (DUF239)	PF14365: Domain of unknown function (DUF4409); PF03080: Domain of unknown function (DUF239)	IPR004314: Neprosin; IPR025521: Neprosin activation peptide		111.259	-1.59892	0.0245864
TraesCS7B02G025700		SUMO E3 ligase	PF02891: MIZ/SP-RING zinc finger	IPR004181: Zinc finger, MIZ-type	GO:0008270 MF: zinc ion binding	74.9371	-1.60009	0.0283151
TraesCS5B02G319700		Acidic endochitinase	PF00704: Glycosyl hydrolases family 18	IPR001223: Glycoside hydrolase family 18, catalytic domain; IPR017853: Glycoside hydrolase superfamily	GO:0005975 BP: carbohydrate metabolic process	402.809	-1.60487	0.00410901
TraesCS1B02G007700		Translocase subunit seca				82.2347	-1.61742	0.0143155
TraesCS1D02G215500		Expansin protein	PF03330: Lytic transglycolase; PF01357: Pollen allergen	IPR005795: Major pollen allergen Lol pI; IPR007112: Expansin/pollen allergen, DPBB domain; IPR007117: Expansin, cellulose-binding-like domain; IPR009009: RlpA-like protein, double-psi beta-barrel domain	GO:0005576 CC: extracellular region;GO:0019953 BP: sexual reproduction	165.538	-1.61765	0.00615421
TraesCS1B02G244800		Beta-glucosidase, putative	PF00232: Glycosyl hydrolase family 1	IPR001360: Glycoside hydrolase family 1; IPR017853: Glycoside hydrolase superfamily; IPR033132: Glycosyl hydrolases family 1, N-terminal conserved site	GO:0004553 MF: hydrolase activity, hydrolyzing O-glycosyl compounds;GO:0005975 BP: carbohydrate metabolic process	103.8	-1.61832	0.00713728
TraesCS3D02G373600		Magnesium transporter MRS2-like protein				63.0898	-1.62116	0.0150408
TraesCS4D02G171800		Vicilin-like protein	PF00190: Cupin	IPR006045: Cupin 1; IPR011051: RmlC-like cupin domain; IPR014710: RmlC-like jelly roll fold	GO:0045735 MF: nutrient reservoir activity	3058.57	-1.62452	0.000455562
TraesCS5B02G441600		Stem-specific protein TSJT1	PF12481: Aluminium induced protein	IPR024286: Domain of unknown function DUF3700; IPR029055: Nucleophile aminohydrolases, N-terminal		204.871	-1.63367	0.0307571
TraesCS3B02G428500		Cmp-sialic acid transporter, putative	PF04142: Nucleotide-sugar transporter	IPR007271: Nucleotide-sugar transporter	GO:0000139 CC: Golgi membrane;GO:0005351 MF: sugar:proton symporter activity;GO:0008643 BP: carbohydrate transport;GO:0016021 CC: integral component of membrane	148.06	-1.64483	0.00259251
TraesCS6A02G375200		2-oxoglutarate (2OG) and Fe(II)-dependent oxygenase superfamily protein	PF14226: non-haem dioxygenase in morphine synthesis N-terminal; PF03171: 2OG-Fe(II) oxygenase superfamily	IPR005123: Oxoglutarate/iron-dependent dioxygenase; IPR026992: Non-haem dioxygenase N-terminal domain; IPR027443: Isopenicillin N synthase-like	GO:0016491 MF: oxidoreductase activity;GO:0055114 BP: oxidation-reduction process	151.094	-1.64682	0.0219428
TraesCS6B02G073500		S-adenosyl-L-methionine-dependent methyltransferases superfamily protein				84.6544	-1.66551	0.0327628
TraesCS2B02G255800		WAT1-related protein	PF00892: EamA-like transporter family	IPR000620: EamA domain	GO:0016020 CC: membrane;GO:0016021 CC: integral component of membrane	62.7614	-1.67217	0.0404281
TraesCS5B02G037600		fiber (DUF1218)	PF06749: Protein of unknown function (DUF1218)	IPR009606: Protein of unknown function DUF1218		86.007	-1.67467	0.0314717
TraesCS5B02G192200		Skp1-like protein 1a				90.1961	-1.67518	0.0200999
TraesCS5D02G103700		Midasin				40.2274	-1.67805	0.0493073
TraesCS3D02G074900		Very-long-chain (3R)-3-hydroxyacyl-CoA dehydratase	PF04387: Protein tyrosine phosphatase-like protein, PTPLA	IPR007482: Protein-tyrosine phosphatase-like, PTPLA		111.518	-1.69127	0.00748834
TraesCS3A02G244600		Choline kinase	PF01633: Choline/ethanolamine kinase	IPR011009: Protein kinase-like domain		79.1139	-1.69153	0.0228152
TraesCS6D02G057100		Potassium channel toxin alpha-KTx 4.5				147.771	-1.69174	0.00696409
TraesCS6D02G359700		2-oxoglutarate (2OG) and Fe(II)-dependent oxygenase superfamily protein	PF14226: non-haem dioxygenase in morphine synthesis N-terminal; PF03171: 2OG-Fe(II) oxygenase superfamily	IPR005123: Oxoglutarate/iron-dependent dioxygenase; IPR026992: Non-haem dioxygenase N-terminal domain; IPR027443: Isopenicillin N synthase-like	GO:0016491 MF: oxidoreductase activity;GO:0055114 BP: oxidation-reduction process	244.163	-1.69293	0.00665186
TraesCS3A02G232000		Cold-regulated protein				227.126	-1.69648	9.63208e-06
TraesCS5B02G488000		syntaxin of plants 51				56.154	-1.69947	0.00909438
TraesCS7D02G431500		Glutathione synthetase	PF03917: Eukaryotic glutathione synthase, ATP binding domain; PF03199: Eukaryotic glutathione synthase	IPR004887: Glutathione synthase, substrate-binding, eukaryotic; IPR005615: Glutathione synthase; IPR014042: Glutathione synthase, alpha-helical, eukaryotic; IPR014049: Glutathione synthase, N-terminal, eukaryotic; IPR014709: Glutathione synthase domain; IPR016185: Pre-ATP-grasp domain	GO:0004363 MF: glutathione synthase activity;GO:0005524 MF: ATP binding;GO:0006750 BP: glutathione biosynthetic process;GO:0016874 MF: ligase activity	78.1613	-1.70757	0.0245864
TraesCS5A02G019000		Thaumatin-like protein	PF00314: Thaumatin family	IPR001938: Thaumatin; IPR017949: Thaumatin, conserved site		454.733	-1.73681	0.00762782
TraesCS3B02G484300		Tropinone reductase-like protein	PF13561: Enoyl-(Acyl carrier protein) reductase	IPR002347: Short-chain dehydrogenase/reductase SDR; IPR016040: NAD(P)-binding domain; IPR020904: Short-chain dehydrogenase/reductase, conserved site	GO:0016491 MF: oxidoreductase activity	219.066	-1.73996	0.00883681
TraesCS5B02G193400		Succinate dehydrogenase [ubiquinone] iron-sulfur subunit, mitochondrial	PF13085: 2Fe-2S iron-sulfur cluster binding domain; PF13534: 4Fe-4S dicluster domain	IPR001041: 2Fe-2S ferredoxin-type iron-sulfur binding domain; IPR004489: Succinate dehydrogenase/fumarate reductase iron-sulphur protein; IPR006058: 2Fe-2S ferredoxin, iron-sulphur binding site; IPR009051: Alpha-helical ferredoxin; IPR012675: Beta-grasp domain; IPR017896: 4Fe-4S ferredoxin-type, iron-sulphur binding domain; IPR017900: 4Fe-4S ferredoxin, iron-sulphur binding, conserved site; IPR02…	GO:0006099 BP: tricarboxylic acid cycle;GO:0009055 MF: electron carrier activity;GO:0016491 MF: oxidoreductase activity;GO:0051536 MF: iron-sulfur cluster binding;GO:0051537 MF: 2 iron, 2 sulfur cluster binding;GO:0055114 BP: oxidation-reduction process	124.939	-1.747	0.0088078
TraesCS4B02G172700		2,3-bisphosphoglycerate-independent phosphoglycerate mutase, putative	PF01676: Metalloenzyme superfamily; PF06415: BPG-independent PGAM N-terminus (iPGM_N)	IPR005995: Phosphoglycerate mutase, 2,3-bisphosphoglycerate-independent; IPR006124: Metalloenzyme; IPR011258: BPG-independent PGAM, N-terminal; IPR017849: Alkaline phosphatase-like, alpha/beta/alpha; IPR017850: Alkaline-phosphatase-like, core domain	GO:0003824 MF: catalytic activity;GO:0004619 MF: phosphoglycerate mutase activity;GO:0005737 CC: cytoplasm;GO:0006007 BP: glucose catabolic process;GO:0008152 BP: metabolic process;GO:0030145 MF: manganese ion binding;GO:0046872 MF: metal ion binding	211.163	-1.74823	0.00176588
TraesCS5B02G366800		Molybdenum cofactor sulfurase protein-like	PF03476: MOSC N-terminal beta barrel domain; PF03473: MOSC domain	IPR005302: Molybdenum cofactor sulfurase, C-terminal; IPR005303: MOSC, N-terminal beta barrel; IPR011037: Pyruvate kinase-like, insert domain	GO:0003824 MF: catalytic activity;GO:0030151 MF: molybdenum ion binding;GO:0030170 MF: pyridoxal phosphate binding	970.939	-1.75211	0.000696407
TraesCS5D02G205600		Nucleobase-ascorbate transporter-like protein	PF00860: Permease family	IPR006043: Xanthine/uracil/vitamin C permease	GO:0005215 MF: transporter activity;GO:0006810 BP: transport;GO:0016020 CC: membrane;GO:0055085 BP: transmembrane transport	177.418	-1.76205	0.00306124
TraesCS2A02G198000		Blue copper protein	PF02298: Plastocyanin-like domain	IPR003245: Phytocyanin domain; IPR008972: Cupredoxin; IPR028871: Blue (type 1) copper protein, binding site	GO:0009055 MF: electron carrier activity	162.507	-1.76835	0.00913583
TraesCS2A02G165100		Chaperone protein DnaJ		IPR001623: DnaJ domain		74.7561	-1.78006	0.00771349
TraesCS3B02G105900		Cytochrome c oxidase subunit 5C				103.308	-1.78177	0.00410901
TraesCS4D02G174700		2,3-bisphosphoglycerate-independent phosphoglycerate mutase, putative	PF01676: Metalloenzyme superfamily; PF06415: BPG-independent PGAM N-terminus (iPGM_N)	IPR005995: Phosphoglycerate mutase, 2,3-bisphosphoglycerate-independent; IPR006124: Metalloenzyme; IPR011258: BPG-independent PGAM, N-terminal; IPR017849: Alkaline phosphatase-like, alpha/beta/alpha; IPR017850: Alkaline-phosphatase-like, core domain	GO:0003824 MF: catalytic activity;GO:0004619 MF: phosphoglycerate mutase activity;GO:0005737 CC: cytoplasm;GO:0006007 BP: glucose catabolic process;GO:0008152 BP: metabolic process;GO:0030145 MF: manganese ion binding;GO:0046872 MF: metal ion binding	259.417	-1.78837	0.0049232
TraesCS2A02G331100		Amino acid permease	PF01490: Transmembrane amino acid transporter protein	IPR013057: Amino acid transporter, transmembrane domain		94.3856	-1.78986	0.0186048
TraesCS4A02G290300		Ankyrin repeat family protein	PF12796: Ankyrin repeats (3 copies); PF00023: Ankyrin repeat; PF13181: Tetratricopeptide repeat	IPR002110: Ankyrin repeat; IPR011990: Tetratricopeptide-like helical domain; IPR013026: Tetratricopeptide repeat-containing domain; IPR019734: Tetratricopeptide repeat; IPR020683: Ankyrin repeat-containing domain	GO:0005515 MF: protein binding	35.7735	-1.80198	0.0475822
TraesCS7A02G140100		2-oxoglutarate (2OG) and Fe(II)-dependent oxygenase superfamily protein	PF14226: non-haem dioxygenase in morphine synthesis N-terminal; PF03171: 2OG-Fe(II) oxygenase superfamily	IPR005123: Oxoglutarate/iron-dependent dioxygenase; IPR026992: Non-haem dioxygenase N-terminal domain; IPR027443: Isopenicillin N synthase-like	GO:0016491 MF: oxidoreductase activity;GO:0055114 BP: oxidation-reduction process	71.7534	-1.80367	0.0338033
TraesCS5A02G485200		Protein NRT1/ PTR FAMILY 5.5	PF00854: POT family	IPR000109: Proton-dependent oligopeptide transporter family; IPR018456: PTR2 family proton/oligopeptide symporter, conserved site; IPR020846: Major facilitator superfamily domain	GO:0005215 MF: transporter activity;GO:0006810 BP: transport;GO:0006857 BP: oligopeptide transport;GO:0016020 CC: membrane	74.5852	-1.81081	0.00239305
TraesCS5D02G335100		Purple acid phosphatase	PF16656: Purple acid Phosphatase, N-terminal domain; PF00149: Calcineurin-like phosphoesterase; PF14008: Iron/zinc purple acid phosphatase-like protein C	IPR004843: Calcineurin-like phosphoesterase domain, ApaH type; IPR008963: Purple acid phosphatase-like, N-terminal; IPR015914: Purple acid phosphatase, N-terminal; IPR025733: Iron/zinc purple acid phosphatase-like C-terminal domain; IPR029052: Metallo-dependent phosphatase-like	GO:0003993 MF: acid phosphatase activity;GO:0016787 MF: hydrolase activity;GO:0046872 MF: metal ion binding	878.376	-1.81942	3.27745e-05
TraesCS1A02G047400		Small integral membrane protein 14				343.364	-1.83355	0.00191176
TraesCS2A02G243600		Caprin-2				81.1591	-1.83836	0.0122409
TraesCS6A02G174000		UPF0047 protein YjbQ	PF01894: Uncharacterised protein family UPF0047	IPR001602: Uncharacterised protein family UPF0047		70.2316	-1.88241	0.000245311
TraesCS6D02G355500		Two-component response regulator	PF00072: Response regulator receiver domain	IPR001789: Signal transduction response regulator, receiver domain; IPR006447: Myb domain, plants; IPR009057: Homeobox domain-like; IPR011006: CheY-like superfamily	GO:0000160 BP: phosphorelay signal transduction system;GO:0003677 MF: DNA binding	45.2916	-1.88317	0.0160014
TraesCS2D02G283900		Dehydrogenase/reductase SDR family protein 7-like protein	PF00106: short chain dehydrogenase	IPR002347: Short-chain dehydrogenase/reductase SDR; IPR016040: NAD(P)-binding domain; IPR020904: Short-chain dehydrogenase/reductase, conserved site	GO:0016491 MF: oxidoreductase activity	188.785	-1.89225	0.000719894
TraesCS1B02G144500		Zinc transporter	PF02535: ZIP Zinc transporter	IPR003689: Zinc/iron permease; IPR004698: Zinc/iron permease, fungal/plant	GO:0005385 MF: zinc ion transmembrane transporter activity;GO:0016020 CC: membrane;GO:0016021 CC: integral component of membrane;GO:0030001 BP: metal ion transport;GO:0046873 MF: metal ion transmembrane transporter activity;GO:0055085 BP: transmembrane transport;GO:0071577 BP: zinc II ion transmembrane transport	36.1967	-1.91158	0.00957263
TraesCS7B02G113600		Protein NRT1/ PTR FAMILY 1.1	PF00854: POT family	IPR000109: Proton-dependent oligopeptide transporter family; IPR020846: Major facilitator superfamily domain	GO:0005215 MF: transporter activity;GO:0006810 BP: transport;GO:0016020 CC: membrane	49.7904	-1.95447	0.00642903
TraesCS7D02G076100		Short-chain dehydrogenase/reductase family protein	PF00106: short chain dehydrogenase	IPR002347: Short-chain dehydrogenase/reductase SDR; IPR016040: NAD(P)-binding domain		137.63	-1.96157	4.74783e-06
TraesCS2A02G416100		rRNA N-glycosidase		IPR001574: Ribosome-inactivating protein; IPR016138: Ribosome-inactivating protein, subdomain 1	GO:0017148 BP: negative regulation of translation;GO:0030598 MF: rRNA N-glycosylase activity	59.2214	-1.97201	0.0328821
TraesCS1B02G097400		Glutathione S-transferase	PF02798: Glutathione S-transferase, N-terminal domain; PF00043: Glutathione S-transferase, C-terminal domain	IPR004045: Glutathione S-transferase, N-terminal; IPR004046: Glutathione S-transferase, C-terminal; IPR010987: Glutathione S-transferase, C-terminal-like; IPR012336: Thioredoxin-like fold	GO:0005515 MF: protein binding	117.784	-1.9759	0.000527899
TraesCS3D02G195100		F-box protein	PF00646: F-box domain	IPR001810: F-box domain	GO:0005515 MF: protein binding	54.8668	-1.98343	0.0133899
TraesCS4A02G107400	TaIRX9b_A target	Glycosyltransferases	PF03360: Glycosyltransferase family 43	IPR005027: Glycosyl transferase, family 43; IPR029044: Nucleotide-diphospho-sugar transferases	GO:0015018 MF: galactosylgalactosylxylosylprotein 3-beta-glucuronosyltransferase activity;GO:0016020 CC: membrane	1453.15	-2.02406	1.63376e-23
TraesCS5A02G084100		GDSL esterase/lipase	PF00657: GDSL-like Lipase/Acylhydrolase	IPR001087: GDSL lipase/esterase	GO:0016788 MF: hydrolase activity, acting on ester bonds	34.7242	-2.03711	0.034472
TraesCS2B02G302100		Dehydrogenase/reductase SDR family protein 7-like protein	PF00106: short chain dehydrogenase	IPR002347: Short-chain dehydrogenase/reductase SDR; IPR016040: NAD(P)-binding domain; IPR020904: Short-chain dehydrogenase/reductase, conserved site	GO:0016491 MF: oxidoreductase activity	140.605	-2.05152	1.15726e-05
TraesCSU02G122200		Dehydrin	PF00257: Dehydrin	IPR000167: Dehydrin; IPR030513: Dehydrin, conserved site	GO:0006950 BP: response to stress;GO:0009415 BP: response to water	107.626	-2.0533	0.0348368
TraesCS1D02G232700		Beta-glucosidase, putative	PF00232: Glycosyl hydrolase family 1	IPR001360: Glycoside hydrolase family 1; IPR017853: Glycoside hydrolase superfamily; IPR033132: Glycosyl hydrolases family 1, N-terminal conserved site	GO:0004553 MF: hydrolase activity, hydrolyzing O-glycosyl compounds;GO:0005975 BP: carbohydrate metabolic process	148.508	-2.07025	0.0116827
TraesCS2A02G285000		Dehydrogenase/reductase SDR family protein 7-like protein	PF00106: short chain dehydrogenase	IPR002347: Short-chain dehydrogenase/reductase SDR; IPR016040: NAD(P)-binding domain; IPR020904: Short-chain dehydrogenase/reductase, conserved site	GO:0016491 MF: oxidoreductase activity	174.307	-2.07109	0.00771349
TraesCS4B02G141700		Serine/arginine rich splicing factor, putative	PF00076: RNA recognition motif. (a.k.a. RRM, RBD, or RNP domain)	IPR000504: RNA recognition motif domain	GO:0003676 MF: nucleic acid binding	54.362	-2.07711	5.31981e-05
TraesCS5A02G203400		Iron vacuolar transporter	PF01988: VIT family	IPR008217: Ccc1 family		96.584	-2.09706	0.000479022
TraesCS7A02G191400		Rac-like GTP-binding protein	PF00071: Ras family	IPR001806: Small GTPase superfamily; IPR003578: Small GTPase superfamily, Rho type; IPR005225: Small GTP-binding protein domain; IPR027417: P-loop containing nucleoside triphosphate hydrolase	GO:0003924 MF: GTPase activity;GO:0005525 MF: GTP binding;GO:0005622 CC: intracellular;GO:0007264 BP: small GTPase mediated signal transduction	31.8867	-2.13003	0.0494473
TraesCS1B02G307700		Aldose reductase	PF00248: Aldo/keto reductase family	IPR018170: Aldo/keto reductase, conserved site; IPR020471: Aldo/keto reductase; IPR023210: NADP-dependent oxidoreductase domain	GO:0016491 MF: oxidoreductase activity;GO:0055114 BP: oxidation-reduction process	3129.04	-2.13941	0.0178659
TraesCS7A02G209800		ADP,ATP carrier protein, mitochondrial	PF00153: Mitochondrial carrier protein	IPR002067: Mitochondrial carrier protein; IPR002113: Adenine nucleotide translocator 1; IPR018108: Mitochondrial substrate/solute carrier; IPR023395: Mitochondrial carrier domain	GO:0005215 MF: transporter activity;GO:0005743 CC: mitochondrial inner membrane;GO:0006810 BP: transport;GO:0055085 BP: transmembrane transport	151.374	-2.14063	0.00667732
TraesCS5B02G439400		Methionine S-methyltransferase	PF05175: Methyltransferase small domain; PF00155: Aminotransferase class I and II	IPR004839: Aminotransferase, class I/classII; IPR007848: Methyltransferase small domain; IPR015421: Pyridoxal phosphate-dependent transferase, major region, subdomain 1; IPR015422: Pyridoxal phosphate-dependent transferase, subdomain 2; IPR015424: Pyridoxal phosphate-dependent transferase; IPR025779: Methionine S-methyltransferase; IPR029063: S-adenosyl-L-methionine-dependent methyltransferase	GO:0003824 MF: catalytic activity;GO:0008168 MF: methyltransferase activity;GO:0009058 BP: biosynthetic process;GO:0030170 MF: pyridoxal phosphate binding	26.1508	-2.1441	0.0411012
TraesCS2A02G396100		Serine/threonine-protein kinase TIO				36.3866	-2.15943	0.024688
TraesCS5B02G307800		Serine carboxypeptidase family protein	PF00450: Serine carboxypeptidase	IPR001563: Peptidase S10, serine carboxypeptidase; IPR029058: Alpha/Beta hydrolase fold; IPR033124: Serine carboxypeptidases, histidine active site	GO:0004185 MF: serine-type carboxypeptidase activity;GO:0006508 BP: proteolysis	55.4553	-2.18061	0.0327246
TraesCS2A02G324900		Glycosyl hydrolase family 5 protein	PF00150: Cellulase (glycosyl hydrolase family 5)	IPR000772: Ricin B, lectin domain; IPR001547: Glycoside hydrolase, family 5; IPR017853: Glycoside hydrolase superfamily	GO:0004553 MF: hydrolase activity, hydrolyzing O-glycosyl compounds;GO:0005975 BP: carbohydrate metabolic process	43.3927	-2.19849	0.0335079
TraesCS7D02G512200		Protein kinase, putative	PF07714: Protein tyrosine kinase	IPR000719: Protein kinase domain; IPR001245: Serine-threonine/tyrosine-protein kinase, catalytic domain; IPR011009: Protein kinase-like domain	GO:0004672 MF: protein kinase activity;GO:0005524 MF: ATP binding;GO:0006468 BP: protein phosphorylation	188.429	-2.2066	1.42723e-11
TraesCS2B02G058500		Sugar transporter, putative	PF00083: Sugar (and other) transporter	IPR003663: Sugar/inositol transporter; IPR005828: Major facilitator, sugar transporter-like; IPR005829: Sugar transporter, conserved site; IPR020846: Major facilitator superfamily domain	GO:0005215 MF: transporter activity;GO:0016020 CC: membrane;GO:0016021 CC: integral component of membrane;GO:0022857 MF: transmembrane transporter activity;GO:0022891 MF: substrate-specific transmembrane transporter activity;GO:0055085 BP: transmembrane transport	54.0477	-2.20676	0.00615421
TraesCS2A02G305000		RING/FYVE/PHD zinc finger protein	PF16135: TPL-binding domain in jasmonate signalling	IPR000182: GNAT domain; IPR001965: Zinc finger, PHD-type; IPR002219: Protein kinase C-like, phorbol ester/diacylglycerol-binding domain; IPR011011: Zinc finger, FYVE/PHD-type; IPR013083: Zinc finger, RING/FYVE/PHD-type; IPR016181: Acyl-CoA N-acyltransferase; IPR019787: Zinc finger, PHD-finger; IPR032308: Jas TPL-binding domain	GO:0005515 MF: protein binding;GO:0008080 MF: N-acetyltransferase activity;GO:0008270 MF: zinc ion binding;GO:0035556 BP: intracellular signal transduction	64.9896	-2.21103	0.00641965
TraesCS2A02G306400		Regulator of chromosome condensation (RCC1) family protein	PF00415: Regulator of chromosome condensation (RCC1) repeat	IPR000408: Regulator of chromosome condensation, RCC1; IPR009091: Regulator of chromosome condensation 1/beta-lactamase-inhibitor protein II; IPR016186: C-type lectin-like/link domain		43.8756	-2.21194	0.000245311
TraesCS4A02G290200		Ankyrin repeat family protein	PF12796: Ankyrin repeats (3 copies); PF13181: Tetratricopeptide repeat	IPR002110: Ankyrin repeat; IPR011990: Tetratricopeptide-like helical domain; IPR013026: Tetratricopeptide repeat-containing domain; IPR019734: Tetratricopeptide repeat; IPR020683: Ankyrin repeat-containing domain	GO:0005515 MF: protein binding	129.527	-2.22902	0.000245311
TraesCS6B02G239400		Cytochrome P450	PF00067: Cytochrome P450	IPR001128: Cytochrome P450; IPR002401: Cytochrome P450, E-class, group I; IPR017972: Cytochrome P450, conserved site	GO:0005506 MF: iron ion binding;GO:0016705 MF: oxidoreductase activity, acting on paired donors, with incorporation or reduction of molecular oxygen;GO:0020037 MF: heme binding;GO:0055114 BP: oxidation-reduction process	69.4587	-2.23973	0.0353308
TraesCS6A02G307400		ATPase ASNA1	PF02374: Anion-transporting ATPase	IPR016300: Arsenical pump ATPase, ArsA/GET3; IPR025723: Anion-transporting ATPase-like domain; IPR027417: P-loop containing nucleoside triphosphate hydrolase	GO:0005524 MF: ATP binding;GO:0016887 MF: ATPase activity	160.016	-2.25883	2.83867e-14
TraesCS6B02G138200		Myb family transcription factor-like	PF00249: Myb-like DNA-binding domain	IPR001005: SANT/Myb domain; IPR006447: Myb domain, plants; IPR009057: Homeobox domain-like; IPR017930: Myb domain	GO:0003677 MF: DNA binding	61.9623	-2.28452	0.000210181
TraesCS1D02G092000		F-box domain containing protein-like	PF03478: Protein of unknown function (DUF295)	IPR005174: Domain unknown function DUF295		109.89	-2.29564	7.53817e-07
TraesCS6B02G296400		Ubiquinol oxidase	PF01786: Alternative oxidase	IPR002680: Alternative oxidase	GO:0009916 MF: alternative oxidase activity;GO:0055114 BP: oxidation-reduction process	125.852	-2.34319	0.00532615
TraesCS1D02G062900		Low temperature and salt responsive protein family	PF01679: Proteolipid membrane potential modulator	IPR000612: Proteolipid membrane potential modulator	GO:0016021 CC: integral component of membrane	532.487	-2.36131	0.0150408
TraesCS3B02G245500		Mg2+ transporter protein, CorA-like/Zinc transport protein ZntB	PF01544: CorA-like Mg2+ transporter protein	IPR002523: Mg2+ transporter protein, CorA-like/Zinc transport protein ZntB	GO:0016020 CC: membrane;GO:0030001 BP: metal ion transport;GO:0046873 MF: metal ion transmembrane transporter activity;GO:0055085 BP: transmembrane transport	213.052	-2.37451	4.03898e-05
TraesCS3B02G343800		RNA polymerase-associated RTF1-like protein	PF03126: Plus-3 domain	IPR004343: Plus-3 domain	GO:0003677 MF: DNA binding	22.5215	-2.38834	0.0133899
TraesCS1B02G226000		Expansin protein	PF03330: Lytic transglycolase; PF01357: Pollen allergen	IPR005795: Major pollen allergen Lol pI; IPR007112: Expansin/pollen allergen, DPBB domain; IPR007117: Expansin, cellulose-binding-like domain; IPR007118: Expansin/Lol pI; IPR009009: RlpA-like protein, double-psi beta-barrel domain	GO:0005576 CC: extracellular region;GO:0019953 BP: sexual reproduction	833.765	-2.38951	5.87451e-09
TraesCS7A02G398000		Cinnamoyl-CoA reductase 4	PF01370: NAD dependent epimerase/dehydratase family	IPR001509: NAD-dependent epimerase/dehydratase; IPR016040: NAD(P)-binding domain	GO:0003824 MF: catalytic activity;GO:0050662 MF: coenzyme binding	663.172	-2.3926	0.0403955
TraesCS3A02G159400		Chromosomal replication initiator protein DnaA				21.3737	-2.42829	0.0468884
TraesCS5A02G307400		Serine carboxypeptidase family protein	PF00450: Serine carboxypeptidase	IPR001563: Peptidase S10, serine carboxypeptidase; IPR029058: Alpha/Beta hydrolase fold; IPR033124: Serine carboxypeptidases, histidine active site	GO:0004185 MF: serine-type carboxypeptidase activity;GO:0006508 BP: proteolysis	168.131	-2.48435	1.92948e-05
TraesCS7B02G409300		NADH-quinone oxidoreductase subunit C				39.1248	-2.50153	0.00367306
TraesCS3A02G050500		GMP synthase [glutamine-hydrolyzing]	PF07722: Peptidase C26	IPR011697: Peptidase C26; IPR017926: Glutamine amidotransferase; IPR029062: Class I glutamine amidotransferase-like	GO:0006541 BP: glutamine metabolic process;GO:0016787 MF: hydrolase activity	58.114	-2.50911	0.000380433
TraesCS3A02G514400		WAT1-related protein				17.8772	-2.51236	0.0394801
TraesCS5A02G238000		Cytochrome P450 family ABA 8'-hydroxylase	PF00067: Cytochrome P450	IPR001128: Cytochrome P450; IPR002401: Cytochrome P450, E-class, group I; IPR017972: Cytochrome P450, conserved site	GO:0005506 MF: iron ion binding;GO:0016705 MF: oxidoreductase activity, acting on paired donors, with incorporation or reduction of molecular oxygen;GO:0020037 MF: heme binding;GO:0055114 BP: oxidation-reduction process	70.123	-2.55447	0.000114794
TraesCS5B02G531600		Tropinone reductase-like protein	PF13561: Enoyl-(Acyl carrier protein) reductase	IPR002347: Short-chain dehydrogenase/reductase SDR; IPR016040: NAD(P)-binding domain; IPR020904: Short-chain dehydrogenase/reductase, conserved site	GO:0016491 MF: oxidoreductase activity	49.287	-2.57353	0.0312832
TraesCS4B02G097100		Short-chain dehydrogenase/reductase family protein	PF00106: short chain dehydrogenase	IPR002347: Short-chain dehydrogenase/reductase SDR; IPR016040: NAD(P)-binding domain		22.2335	-2.57551	0.0247858
TraesCS3B02G047900		Peptidyl-tRNA hydrolase family protein	PF01195: Peptidyl-tRNA hydrolase	IPR001328: Peptidyl-tRNA hydrolase; IPR018171: Peptidyl-tRNA hydrolase, conserved site	GO:0004045 MF: aminoacyl-tRNA hydrolase activity	15.4705	-2.61091	0.0417925
TraesCS7D02G470200		Kinase family protein	PF00069: Protein kinase domain	IPR000719: Protein kinase domain; IPR008271: Serine/threonine-protein kinase, active site; IPR011009: Protein kinase-like domain	GO:0004672 MF: protein kinase activity;GO:0005524 MF: ATP binding;GO:0006468 BP: protein phosphorylation	26.1763	-2.63315	0.0234527
TraesCS6A02G073700		F-box family protein	PF00646: F-box domain	IPR001810: F-box domain	GO:0005515 MF: protein binding	15.5366	-2.6486	0.0436914
TraesCS7B02G417700		Thaumatin-like protein	PF00314: Thaumatin family	IPR001938: Thaumatin; IPR017949: Thaumatin, conserved site		1528.22	-2.6731	4.84512e-16
TraesCS7A02G233900		Poor homologous synapsis 1 protein				15.5928	-2.68191	0.0410733
TraesCS3A02G308600		Subtilisin-like protease				27.348	-2.71162	0.0394801
TraesCS6A02G269100		Ubiquinol oxidase	PF01786: Alternative oxidase	IPR002680: Alternative oxidase	GO:0009916 MF: alternative oxidase activity;GO:0055114 BP: oxidation-reduction process	38.9497	-2.79699	0.0446072
TraesCS6B02G465600		Protein kinase family protein	PF00069: Protein kinase domain	IPR000719: Protein kinase domain; IPR001680: WD40 repeat; IPR008271: Serine/threonine-protein kinase, active site; IPR011009: Protein kinase-like domain; IPR013783: Immunoglobulin-like fold; IPR015943: WD40/YVTN repeat-like-containing domain; IPR017986: WD40-repeat-containing domain	GO:0004672 MF: protein kinase activity;GO:0005515 MF: protein binding;GO:0005524 MF: ATP binding;GO:0006468 BP: protein phosphorylation	25.9412	-2.8466	0.0314717
TraesCS2D02G397800		RING/U-box superfamily protein	PF13639: Ring finger domain	IPR001841: Zinc finger, RING-type; IPR013083: Zinc finger, RING/FYVE/PHD-type	GO:0005515 MF: protein binding;GO:0008270 MF: zinc ion binding	21.3806	-2.87946	0.0138417
TraesCS2B02G204600		Dihydroflavonol-4-reductase	PF01370: NAD dependent epimerase/dehydratase family	IPR001509: NAD-dependent epimerase/dehydratase; IPR016040: NAD(P)-binding domain	GO:0003824 MF: catalytic activity;GO:0050662 MF: coenzyme binding	17.6408	-2.89708	0.0170472
TraesCS7B02G420000		FBD-associated F-box protein		IPR001810: F-box domain; IPR032675: Leucine-rich repeat domain, L domain-like	GO:0005515 MF: protein binding	36.4614	-2.949	0.00591413
TraesCS1A02G212400		Expansin protein	PF03330: Lytic transglycolase; PF01357: Pollen allergen	IPR005795: Major pollen allergen Lol pI; IPR007112: Expansin/pollen allergen, DPBB domain; IPR007117: Expansin, cellulose-binding-like domain; IPR007118: Expansin/Lol pI; IPR009009: RlpA-like protein, double-psi beta-barrel domain	GO:0005576 CC: extracellular region;GO:0019953 BP: sexual reproduction	662.91	-2.95931	0.0150408
TraesCS1A02G354700		RNA binding protein	PF09598: Stm1; PF04774: Hyaluronan / mRNA binding family	IPR006861: Hyaluronan/mRNA-binding protein; IPR019084: Stm1-like, N-terminal		566.996	-2.98943	5.63768e-44
TraesCS3A02G508600		Progesterone 5-beta-reductase		IPR016040: NAD(P)-binding domain		20.8937	-3.01566	0.0435509
TraesCS1A02G002300		Endoribonuclease E-like protein				12.5336	-3.02867	0.0305991
TraesCS5A02G151500		Universal stress protein family protein	PF00582: Universal stress protein family	IPR006016: UspA; IPR014729: Rossmann-like alpha/beta/alpha sandwich fold	GO:0006950 BP: response to stress	29.4918	-3.05918	0.0303765
TraesCS6B02G225100		Alkaline phosphatase D	PF09423: PhoD-like phosphatase	IPR018946: Alkaline phosphatase D-related; IPR029052: Metallo-dependent phosphatase-like		15.3826	-3.06439	0.0404115
TraesCS7B02G434900		F-box family protein	PF08387: FBD	IPR001810: F-box domain; IPR006566: FBD domain; IPR032675: Leucine-rich repeat domain, L domain-like	GO:0005515 MF: protein binding	39.8382	-3.10345	0.00010109
TraesCS4B02G236800		Receptor-like protein kinase	PF07714: Protein tyrosine kinase	IPR000719: Protein kinase domain; IPR001245: Serine-threonine/tyrosine-protein kinase, catalytic domain; IPR008266: Tyrosine-protein kinase, active site; IPR011009: Protein kinase-like domain; IPR018392: LysM domain	GO:0004672 MF: protein kinase activity;GO:0005524 MF: ATP binding;GO:0006468 BP: protein phosphorylation	14.133	-3.13117	0.035408
TraesCS1D02G215400		Expansin protein	PF03330: Lytic transglycolase; PF01357: Pollen allergen	IPR005795: Major pollen allergen Lol pI; IPR007112: Expansin/pollen allergen, DPBB domain; IPR007117: Expansin, cellulose-binding-like domain; IPR007118: Expansin/Lol pI; IPR009009: RlpA-like protein, double-psi beta-barrel domain	GO:0005576 CC: extracellular region;GO:0019953 BP: sexual reproduction	289.974	-3.24838	0.00639365
TraesCS5D02G245800		Cyclin-dependent kinase				20.9026	-3.29772	0.00230732
TraesCS3D02G261800		Receptor-like kinase	PF13947: Wall-associated receptor kinase galacturonan-binding; PF14380: Wall-associated receptor kinase C-terminal; PF07714: Protein tyrosine kinase	IPR000719: Protein kinase domain; IPR001245: Serine-threonine/tyrosine-protein kinase, catalytic domain; IPR008271: Serine/threonine-protein kinase, active site; IPR011009: Protein kinase-like domain; IPR017441: Protein kinase, ATP binding site; IPR025287: Wall-associated receptor kinase, galacturonan-binding domain; IPR032872: Wall-associated receptor kinase, C-terminal	GO:0004672 MF: protein kinase activity;GO:0005524 MF: ATP binding;GO:0006468 BP: protein phosphorylation;GO:0030247 MF: polysaccharide binding	19.8997	-3.30276	0.0170311
TraesCS7A02G265800		Ankyrin repeat-containing protein	PF12796: Ankyrin repeats (3 copies); PF13962: Domain of unknown function	IPR002110: Ankyrin repeat; IPR020683: Ankyrin repeat-containing domain; IPR026961: PGG domain	GO:0005515 MF: protein binding	12.0345	-3.32695	0.0362535
TraesCS5B02G289300		Serine protease HTRA1	PF13365: Trypsin-like peptidase domain	IPR009003: Peptidase S1, PA clan		14.983	-3.3319	0.0209313
TraesCS4B02G348600		Purple acid phosphatase	PF16656: Purple acid Phosphatase, N-terminal domain; PF00149: Calcineurin-like phosphoesterase; PF14008: Iron/zinc purple acid phosphatase-like protein C	IPR004843: Calcineurin-like phosphoesterase domain, ApaH type; IPR008963: Purple acid phosphatase-like, N-terminal; IPR015914: Purple acid phosphatase, N-terminal; IPR025733: Iron/zinc purple acid phosphatase-like C-terminal domain; IPR029052: Metallo-dependent phosphatase-like	GO:0003993 MF: acid phosphatase activity;GO:0016787 MF: hydrolase activity;GO:0046872 MF: metal ion binding	16.2341	-3.35064	0.0324071
TraesCS7B02G419000		Aldehyde oxidase, putative	PF00111: 2Fe-2S iron-sulfur cluster binding domain; PF01799: [2Fe-2S] binding domain; PF00941: FAD binding domain in molybdopterin dehydrogenase; PF03450: CO dehydrogenase flavoprotein C-terminal domain; PF01315: Aldehyde oxidase and xanthine dehydrogenase, a/b hammerhead domain; PF02738: Molybdopterin-binding domain of aldehyde dehydrogenase	IPR000674: Aldehyde oxidase/xanthine dehydrogenase, a/b hammerhead; IPR001041: 2Fe-2S ferredoxin-type iron-sulfur binding domain; IPR002346: Molybdopterin dehydrogenase, FAD-binding; IPR002888: [2Fe-2S]-binding; IPR005107: CO dehydrogenase flavoprotein, C-terminal; IPR006058: 2Fe-2S ferredoxin, iron-sulphur binding site; IPR008274: Aldehyde oxidase/xanthine dehydrogenase, molybdopterin binding; I…	GO:0003824 MF: catalytic activity;GO:0005506 MF: iron ion binding;GO:0009055 MF: electron carrier activity;GO:0016491 MF: oxidoreductase activity;GO:0016614 MF: oxidoreductase activity, acting on CH-OH group of donors;GO:0046872 MF: metal ion binding;GO:0050660 MF: flavin adenine dinucleotide binding;GO:0051536 MF: iron-sulfur cluster binding;GO:0051537 MF: 2 iron, 2 sulfur cluster binding;GO:005…	21.6767	-3.3941	0.0237364
TraesCS7B02G431500		Transcription initiation factor TFIID subunit 1	PF09247: TATA box-binding protein binding; PF12157: Protein of unknown function (DUF3591); PF00439: Bromodomain	IPR000626: Ubiquitin domain; IPR001487: Bromodomain; IPR009067: TAFII-230 TBP-binding; IPR018359: Bromodomain, conserved site; IPR022591: Transcription initiation factor TFIID subunit 1, domain of unknown function; IPR029071: Ubiquitin-related domain	GO:0005515 MF: protein binding	29.7698	-3.4035	0.00367306
TraesCS7B02G423100		Homeobox protein knotted-1, putative	PF03790: KNOX1 domain; PF03791: KNOX2 domain; PF03789: ELK domain; PF05920: Homeobox KN domain	IPR001356: Homeobox domain; IPR005539: ELK domain; IPR005540: KNOX1; IPR005541: KNOX2; IPR008422: Homeobox KN domain; IPR009057: Homeobox domain-like	GO:0003677 MF: DNA binding;GO:0005634 CC: nucleus;GO:0006355 BP: regulation of transcription, DNA-templated	63.2889	-3.44153	4.03898e-05
TraesCS1A02G234600		'putative beta-1,3-glucanase	PF00332: Glycosyl hydrolases family 17	IPR000490: Glycoside hydrolase family 17; IPR017853: Glycoside hydrolase superfamily	GO:0004553 MF: hydrolase activity, hydrolyzing O-glycosyl compounds;GO:0005975 BP: carbohydrate metabolic process	53.5194	-3.46187	0.00222334
TraesCS5B02G458800		Transcriptional regulatory protein EDS1				24.3573	-3.51347	0.0449966
TraesCS6B02G092500		Disease resistance protein RPM1	PF00931: NB-ARC domain	IPR002182: NB-ARC; IPR027417: P-loop containing nucleoside triphosphate hydrolase	GO:0043531 MF: ADP binding	13.2729	-3.54103	0.0353308
TraesCS7B02G413000		F-box family protein	PF00646: F-box domain; PF08268: F-box associated domain	IPR001810: F-box domain; IPR013187: F-box associated domain, type 3; IPR017451: F-box associated interaction domain	GO:0005515 MF: protein binding	19.0033	-3.5741	0.0150408
TraesCS7B02G437600		Proteasome subunit beta type	PF00227: Proteasome subunit	IPR001353: Proteasome, subunit alpha/beta; IPR016050: Proteasome beta-type subunit, conserved site; IPR023333: Proteasome B-type subunit; IPR029055: Nucleophile aminohydrolases, N-terminal	GO:0004175 MF: endopeptidase activity;GO:0004298 MF: threonine-type endopeptidase activity;GO:0005839 CC: proteasome core complex;GO:0051603 BP: proteolysis involved in cellular protein catabolic process	23.1976	-3.58311	0.000479832
TraesCS7A02G262200		Nodulin-like / Major Facilitator Superfamily protein	PF06813: Nodulin-like	IPR010658: Nodulin-like; IPR020846: Major facilitator superfamily domain		23.4495	-3.65618	0.0132841
TraesCSU02G164000		Heat shock protein	PF00011: Hsp20/alpha crystallin family	IPR002068: Alpha crystallin/Hsp20 domain; IPR008978: HSP20-like chaperone		12.8812	-3.82559	0.0150376
TraesCS3B02G560100		Estrogen receptor beta				1790.87	-3.90231	8.1699e-31
TraesCS7B02G440000		Protein kinase, putative	PF07714: Protein tyrosine kinase	IPR000719: Protein kinase domain; IPR001245: Serine-threonine/tyrosine-protein kinase, catalytic domain; IPR011009: Protein kinase-like domain	GO:0004672 MF: protein kinase activity;GO:0005524 MF: ATP binding;GO:0006468 BP: protein phosphorylation	42.5014	-3.90303	1.39802e-05
TraesCS7B02G412300		Zinc finger protein	PF12874: Zinc-finger of C2H2 type	IPR003604: Matrin/U1-C-like, C2H2-type zinc finger; IPR013087: Zinc finger C2H2-type	GO:0003676 MF: nucleic acid binding;GO:0008270 MF: zinc ion binding	13.1677	-3.9153	0.0368904
TraesCS7B02G421900		BTB/POZ and MATH domain-containing protein 2	PF00651: BTB/POZ domain	IPR000210: BTB/POZ domain; IPR002083: MATH/TRAF domain; IPR008974: TRAF-like; IPR011333: SKP1/BTB/POZ domain	GO:0005515 MF: protein binding	24.5304	-3.96302	0.00281413
TraesCS5B02G146000		Non-specific lipid-transfer protein	PF00234: Protease inhibitor/seed storage/LTP family	IPR000528: Plant lipid transfer protein/Par allergen; IPR016140: Bifunctional inhibitor/plant lipid transfer protein/seed storage helical domain	GO:0006869 BP: lipid transport;GO:0008289 MF: lipid binding	21986.8	-4.01786	0.0375461
TraesCS7B02G432300		NF-X1-type zinc finger protein NFXL1	PF01422: NF-X1 type zinc finger	IPR000967: Zinc finger, NF-X1-type; IPR001374: R3H domain	GO:0003676 MF: nucleic acid binding;GO:0003700 MF: transcription factor activity, sequence-specific DNA binding;GO:0005634 CC: nucleus;GO:0006355 BP: regulation of transcription, DNA-templated;GO:0008270 MF: zinc ion binding	36.2421	-4.3287	4.41155e-06
TraesCS7B02G434200		Cytochrome P450	PF00067: Cytochrome P450	IPR001128: Cytochrome P450; IPR002401: Cytochrome P450, E-class, group I; IPR017972: Cytochrome P450, conserved site	GO:0005506 MF: iron ion binding;GO:0016705 MF: oxidoreductase activity, acting on paired donors, with incorporation or reduction of molecular oxygen;GO:0020037 MF: heme binding;GO:0055114 BP: oxidation-reduction process	19.4842	-4.59132	0.00256252
TraesCS7B02G439100		Protein mak16	PF01778: Ribosomal L28e protein family; PF04874: Mak16 protein C-terminal region	IPR006958: Mak16 protein; IPR029004: Ribosomal L28e/Mak16		11.6373	-4.99445	0.0120686
TraesCS7B02G437000		TNF receptor-associated factor family protein	PF02176: TRAF-type zinc finger	IPR001293: Zinc finger, TRAF-type; IPR008974: TRAF-like; IPR013083: Zinc finger, RING/FYVE/PHD-type	GO:0005515 MF: protein binding;GO:0008270 MF: zinc ion binding	19.4119	-5.036	0.00045434
TraesCS5A02G190600		FAD synthetase, chloroplastic	PF06574: FAD synthetase	IPR014729: Rossmann-like alpha/beta/alpha sandwich fold; IPR015864: FAD synthetase	GO:0003919 MF: FMN adenylyltransferase activity;GO:0009231 BP: riboflavin biosynthetic process	50.6337	-5.04866	5.18497e-09
TraesCS7B02G435200		F-box family protein	PF08387: FBD	IPR001810: F-box domain; IPR006566: FBD domain; IPR032675: Leucine-rich repeat domain, L domain-like	GO:0005515 MF: protein binding	30.6553	-5.10613	2.89039e-06
TraesCS7B02G431700		Transcription initiation factor TFIID subunit 1	PF09247: TATA box-binding protein binding; PF12157: Protein of unknown function (DUF3591); PF00240: Ubiquitin family; PF00439: Bromodomain	IPR000626: Ubiquitin domain; IPR001487: Bromodomain; IPR009067: TAFII-230 TBP-binding; IPR018359: Bromodomain, conserved site; IPR022591: Transcription initiation factor TFIID subunit 1, domain of unknown function; IPR029071: Ubiquitin-related domain	GO:0005515 MF: protein binding	34.3625	-5.10895	3.18041e-06
TraesCS2B02G553600		Early light-induced protein 2, chloroplastic	PF00504: Chlorophyll A-B binding protein	IPR022796: Chlorophyll A-B binding protein; IPR023329: Chlorophyll a/b binding protein domain		5.92059	-5.45566	0.0472388
TraesCS6D02G223800		Cyclin-like	PF08613: Cyclin	IPR012389: Cyclin P/U; IPR013763: Cyclin-like; IPR013922: Cyclin PHO80-like	GO:0000079 BP: regulation of cyclin-dependent protein serine/threonine kinase activity;GO:0019901 MF: protein kinase binding	14.3403	-5.48295	0.0258254
TraesCS5A02G399900		Chaperone protein DnaJ	PF00226: DnaJ domain	IPR001623: DnaJ domain		12.409	-5.49195	0.0108563
TraesCS6A02G388000		Uracil phosphoribosyltransferase				7.83133	-5.63534	0.0475822
TraesCS5B02G194100		Major facilitator superfamily transporter	PF07690: Major Facilitator Superfamily	IPR011701: Major facilitator superfamily; IPR020846: Major facilitator superfamily domain	GO:0016021 CC: integral component of membrane;GO:0055085 BP: transmembrane transport	8.5608	-5.66713	0.0170472
TraesCS4D02G238300		Receptor-like protein kinase	PF07714: Protein tyrosine kinase	IPR000719: Protein kinase domain; IPR001245: Serine-threonine/tyrosine-protein kinase, catalytic domain; IPR008266: Tyrosine-protein kinase, active site; IPR011009: Protein kinase-like domain; IPR018392: LysM domain	GO:0004672 MF: protein kinase activity;GO:0005524 MF: ATP binding;GO:0006468 BP: protein phosphorylation	16.5515	-6.07337	0.00333334
TraesCS5A02G066100		Cytochrome c oxidase subunit 3	PF00510: Cytochrome c oxidase subunit III	IPR000298: Cytochrome c oxidase-like subunit III; IPR013833: Cytochrome c oxidase, subunit III, 4-helical bundle	GO:0004129 MF: cytochrome-c oxidase activity;GO:0015002 MF: heme-copper terminal oxidase activity;GO:0016020 CC: membrane;GO:0022904 BP: respiratory electron transport chain	4.94007	-6.15373	0.0258666
TraesCS5B02G265500		Beta-glucosidase, putative	PF00232: Glycosyl hydrolase family 1	IPR001360: Glycoside hydrolase family 1; IPR017853: Glycoside hydrolase superfamily; IPR033132: Glycosyl hydrolases family 1, N-terminal conserved site	GO:0004553 MF: hydrolase activity, hydrolyzing O-glycosyl compounds;GO:0005975 BP: carbohydrate metabolic process	6.14935	-6.16566	0.0106156
TraesCS3B02G310800		Receptor protein kinase, putative	PF07714: Protein tyrosine kinase	IPR000719: Protein kinase domain; IPR001245: Serine-threonine/tyrosine-protein kinase, catalytic domain; IPR008271: Serine/threonine-protein kinase, active site; IPR011009: Protein kinase-like domain; IPR017441: Protein kinase, ATP binding site; IPR018392: LysM domain	GO:0004672 MF: protein kinase activity;GO:0005524 MF: ATP binding;GO:0006468 BP: protein phosphorylation	7.03807	-6.21751	0.0134028
TraesCS7B02G431100		Methyl-CpG-binding domain protein	PF01429: Methyl-CpG binding domain	IPR001739: Methyl-CpG DNA binding; IPR016177: DNA-binding domain	GO:0003677 MF: DNA binding;GO:0005634 CC: nucleus	28.5134	-6.2455	0.0306534
TraesCS1D02G443500		P-glycoprotein 7				4.91015	-6.36248	0.0209451
