# Supplementary material for: Loss of TaIRX9b gene function in wheat decreases chain length and amount of arabinoxylan in grain but increases cross‐linking
Source: Plant Biotechnol J. 2020 May 17;18(11):2316–27. doi: 10.1111/pbi.13393 (PMC7589350; doi:10.1111/pbi.13393)
Supplement: Supplementary file 8 — Table S4 DEGs identified from pericarp RNAseq. [file PBI-18-2316-s004.xlsx]

## Sheet: Sheet1
gene_id	manual annotation	Blast hit description	PFAM IDs	Interpro IDs	Interpro GO terms	baseMean (FPKM)	log2FoldChange	padj
TraesCS5B02G428000		Chaperone protein dnaJ, putative	PF00226: DnaJ domain; PF01556: DnaJ C terminal domain; PF00684: DnaJ central domain	IPR001305: Heat shock protein DnaJ, cysteine-rich domain; IPR001623: DnaJ domain; IPR002939: Chaperone DnaJ, C-terminal; IPR008971: HSP40/DnaJ peptide-binding; IPR012724: Chaperone DnaJ; IPR018253: DnaJ domain, conserved site	GO:0005524 MF: ATP binding;GO:0006457 BP: protein folding;GO:0009408 BP: response to heat;GO:0031072 MF: heat shock protein binding;GO:0051082 MF: unfolded protein binding	950.827	11.765	0.000727032
TraesCS6A02G213100		Short-chain dehydrogenase/reductase	PF00106: short chain dehydrogenase	IPR002347: Short-chain dehydrogenase/reductase SDR; IPR016040: NAD(P)-binding domain		860.799	10.9723	8.45676e-21
TraesCS5B02G428200		MD-2-related lipid recognition domain-containing protein / ML domain-containing protein	PF02221: ML domain	IPR003172: MD-2-related lipid-recognition domain; IPR014756: Immunoglobulin E-set		178.823	10.9165	0.00199535
TraesCS1A02G434200		28S ribosomal protein S5, mitochondrial				170.202	10.3474	6.31396e-14
TraesCS7B02G223600		GRF zinc finger family protein				18.5087	7.90043	0.000240341
TraesCS2B02G548600		2-oxoglutarate and Fe(II)-dependent oxygenase superfamily protein, putative	PF14226: non-haem dioxygenase in morphine synthesis N-terminal; PF03171: 2OG-Fe(II) oxygenase superfamily	IPR005123: Oxoglutarate/iron-dependent dioxygenase; IPR026992: Non-haem dioxygenase N-terminal domain; IPR027443: Isopenicillin N synthase-like	GO:0016491 MF: oxidoreductase activity;GO:0055114 BP: oxidation-reduction process	8.01971	6.98791	0.0256695
TraesCS1A02G432700		CST complex subunit TEN1-like protein	PF15490: Telomere-capping, CST complex subunit	IPR029146: CST complex subunit Ten1, animal and plant type	GO:0003697 MF: single-stranded DNA binding;GO:1990879 CC: CST complex	8.30998	6.70244	0.00556335
TraesCS2B02G146000		NAD(P)H dehydrogenase (Quinone)	PF03358: NADPH-dependent FMN reductase	IPR005025: NADPH-dependent FMN reductase-like; IPR008254: Flavodoxin/nitric oxide synthase; IPR010089: Flavoprotein WrbA; IPR029039: Flavoprotein-like domain	GO:0003955 MF: NAD(P)H dehydrogenase (quinone) activity;GO:0010181 MF: FMN binding;GO:0016491 MF: oxidoreductase activity	6.74965	6.70057	0.0165527
TraesCS4D02G010000		Histidine-containing phosphotransfer protein	PF01627: Hpt domain	IPR008207: Signal transduction histidine kinase, phosphotransfer (Hpt) domain	GO:0000160 BP: phosphorelay signal transduction system;GO:0004871 MF: signal transducer activity	6.87396	6.61876	0.0189595
TraesCS5A02G047400		Protein EXORDIUM-like 1	PF04674: Phosphate-induced protein 1 conserved region	IPR006766: Phosphate-induced protein 1		33.0976	6.58361	2.54824e-05
TraesCS3B02G073700		Low-temperature-induced 65 kDa-like protein				16.4909	6.51901	0.00206382
TraesCS1D02G042900		Chaperone protein dnaJ	PF00226: DnaJ domain; PF11926: Domain of unknown function (DUF3444)	IPR001623: DnaJ domain; IPR024593: Domain of unknown function DUF3444		9.42743	5.99964	0.0180318
TraesCS1A02G434100		Connector enhancer of kinase suppressor of ras 3				65.9957	5.67039	1.47039e-10
TraesCS5D02G067800		Cytochrome P450, putative	PF00067: Cytochrome P450	IPR001128: Cytochrome P450; IPR002401: Cytochrome P450, E-class, group I; IPR017972: Cytochrome P450, conserved site	GO:0005506 MF: iron ion binding;GO:0016705 MF: oxidoreductase activity, acting on paired donors, with incorporation or reduction of molecular oxygen;GO:0020037 MF: heme binding;GO:0055114 BP: oxidation-reduction process	9.55451	5.63327	0.0465599
TraesCS4D02G299400		Metal transporter, putative	PF01566: Natural resistance-associated macrophage protein	IPR001046: NRAMP family	GO:0005215 MF: transporter activity;GO:0006810 BP: transport;GO:0016020 CC: membrane	11.5046	5.57759	0.0112319
TraesCS2A02G390500		Casein kinase II subunit beta	PF01214: Casein kinase II regulatory subunit	IPR000704: Casein kinase II, regulatory subunit; IPR016149: Casein kinase II, regulatory subunit, alpha-helical	GO:0005956 CC: protein kinase CK2 complex;GO:0019887 MF: protein kinase regulator activity	304.119	5.47457	1.70076e-49
TraesCS3D02G247900		Outer mitochondrial membrane protein porin	PF01459: Eukaryotic porin	IPR027246: Eukaryotic porin/Tom40	GO:0005741 CC: mitochondrial outer membrane;GO:0055085 BP: transmembrane transport	19.2672	5.36655	0.000383598
TraesCS4B02G300600		Metal transporter, putative	PF01566: Natural resistance-associated macrophage protein	IPR001046: NRAMP family	GO:0005215 MF: transporter activity;GO:0006810 BP: transport;GO:0016020 CC: membrane	9.72602	5.14492	0.0181133
TraesCS2D02G101200		Stress responsive protein		IPR000772: Ricin B, lectin domain		212.007	4.73007	0.0276588
TraesCS1A02G435200		Calcium-binding protein	PF13499: EF-hand domain pair	IPR002048: EF-hand domain; IPR011992: EF-hand domain pair; IPR018247: EF-Hand 1, calcium-binding site	GO:0005509 MF: calcium ion binding	33.6043	4.46188	0.016679
TraesCS7D02G116900		Histone H3	PF00125: Core histone H2A/H2B/H3/H4	IPR000164: Histone H3/CENP-A; IPR007125: Histone H2A/H2B/H3; IPR009072: Histone-fold	GO:0000786 CC: nucleosome;GO:0003677 MF: DNA binding;GO:0046982 MF: protein heterodimerization activity	24.6292	4.12233	0.0483135
TraesCS2A02G344100		ST63-2				195.568	3.98513	3.25814e-08
TraesCS7A02G101300		Cytochrome P450 family protein	PF00067: Cytochrome P450	IPR001128: Cytochrome P450; IPR002401: Cytochrome P450, E-class, group I; IPR017972: Cytochrome P450, conserved site	GO:0005506 MF: iron ion binding;GO:0016705 MF: oxidoreductase activity, acting on paired donors, with incorporation or reduction of molecular oxygen;GO:0020037 MF: heme binding;GO:0055114 BP: oxidation-reduction process	28.0031	3.86903	0.00296982
TraesCS2D02G100800		NAC domain protein,	PF02365: No apical meristem (NAM) protein	IPR003441: NAC domain	GO:0003677 MF: DNA binding;GO:0006355 BP: regulation of transcription, DNA-templated	27.7309	3.8101	0.0169673
TraesCS3B02G383600		GDSL esterase/lipase	PF00657: GDSL-like Lipase/Acylhydrolase	IPR001087: GDSL lipase/esterase; IPR013830: SGNH hydrolase-type esterase domain	GO:0016788 MF: hydrolase activity, acting on ester bonds	33.5174	3.74356	0.0348991
TraesCS2D02G339600		Peptide methionine sulfoxide reductase MsrA	PF01625: Peptide methionine sulfoxide reductase	IPR002569: Peptide methionine sulphoxide reductase MsrA	GO:0008113 MF: peptide-methionine (S)-S-oxide reductase activity;GO:0055114 BP: oxidation-reduction process	78.9635	3.63076	0.000106313
TraesCSU02G240100		Cysteine proteinase inhibitor				15.6807	3.41303	0.026772
TraesCS6A02G236500		ARM repeat superfamily protein				40.5782	3.27903	0.00177811
TraesCS5B02G426900		DNA topoisomerase	PF00098: Zinc knuckle; PF06839: GRF zinc finger	IPR001878: Zinc finger, CCHC-type; IPR010666: Zinc finger, GRF-type	GO:0003676 MF: nucleic acid binding;GO:0008270 MF: zinc ion binding	78.402	3.20189	0.00368395
TraesCS6B02G118000		Pectin lyase-like superfamily protein	PF00295: Glycosyl hydrolases family 28	IPR000743: Glycoside hydrolase, family 28; IPR006626: Parallel beta-helix repeat; IPR011050: Pectin lyase fold/virulence factor; IPR012334: Pectin lyase fold	GO:0004650 MF: polygalacturonase activity;GO:0005975 BP: carbohydrate metabolic process	36.572	3.18774	0.0448954
TraesCS1D02G353100		Tubulin alpha chain	PF00091: Tubulin/FtsZ family, GTPase domain; PF03953: Tubulin C-terminal domain	IPR000217: Tubulin; IPR002452: Alpha tubulin; IPR003008: Tubulin/FtsZ, GTPase domain; IPR008280: Tubulin/FtsZ, C-terminal; IPR017975: Tubulin, conserved site; IPR018316: Tubulin/FtsZ, 2-layer sandwich domain	GO:0003924 MF: GTPase activity;GO:0005200 MF: structural constituent of cytoskeleton;GO:0005525 MF: GTP binding;GO:0005874 CC: microtubule;GO:0007017 BP: microtubule-based process	6453.18	2.98183	6.18492e-58
TraesCS2B02G544400		Squalene epoxidase 2, mitochondrial				46.2898	2.92471	1.12084e-05
TraesCS6B02G393500		DNA helicase	PF14551: MCM N-terminal domain; PF17207: MCM OB domain; PF00493: MCM2/3/5 family	IPR001208: MCM domain; IPR008048: DNA replication licensing factor Mcm; IPR012340: Nucleic acid-binding, OB-fold; IPR018525: Mini-chromosome maintenance, conserved site; IPR027417: P-loop containing nucleoside triphosphate hydrolase; IPR027925: MCM N-terminal domain; IPR031327: Mini-chromosome maintenance protein; IPR033762: MCM OB domain	GO:0003677 MF: DNA binding;GO:0003678 MF: DNA helicase activity;GO:0003682 MF: chromatin binding;GO:0003688 MF: DNA replication origin binding;GO:0005524 MF: ATP binding;GO:0005634 CC: nucleus;GO:0006260 BP: DNA replication;GO:0006270 BP: DNA replication initiation;GO:0042555 CC: MCM complex	57.0151	2.85486	0.0202259
TraesCS2D02G309500		12-oxophytodienoate reductase-like protein	PF00724: NADH:flavin oxidoreductase / NADH oxidase family	IPR001155: NADH:flavin oxidoreductase/NADH oxidase, N-terminal; IPR013785: Aldolase-type TIM barrel	GO:0003824 MF: catalytic activity;GO:0010181 MF: FMN binding;GO:0016491 MF: oxidoreductase activity;GO:0055114 BP: oxidation-reduction process	72.2636	2.76132	5.78846e-05
TraesCS4A02G402200		Xyloglucan endotransglucosylase/hydrolase	PF00722: Glycosyl hydrolases family 16; PF06955: Xyloglucan endo-transglycosylase (XET) C-terminus	IPR000757: Glycoside hydrolase family 16; IPR008264: Beta-glucanase; IPR010713: Xyloglucan endo-transglycosylase, C-terminal; IPR013320: Concanavalin A-like lectin/glucanase domain; IPR016455: Xyloglucan endotransglucosylase/hydrolase	GO:0004553 MF: hydrolase activity, hydrolyzing O-glycosyl compounds;GO:0005618 CC: cell wall;GO:0005975 BP: carbohydrate metabolic process;GO:0006073 BP: cellular glucan metabolic process;GO:0010411 BP: xyloglucan metabolic process;GO:0016762 MF: xyloglucan:xyloglucosyl transferase activity;GO:0042546 BP: cell wall biogenesis;GO:0048046 CC: apoplast	53.437	2.71803	0.00304332
TraesCS6B02G353500		transmembrane protein				159.45	2.69894	2.5179e-08
TraesCS6B02G295700		DNA topoisomerase 2	PF02518: Histidine kinase-, DNA gyrase B-, and HSP90-like ATPase; PF00204: DNA gyrase B; PF01751: Toprim domain; PF16898: C-terminal associated domain of TOPRIM; PF00521: DNA gyrase/topoisomerase IV, subunit A	IPR001154: DNA topoisomerase II, eukaryotic-type; IPR001241: DNA topoisomerase, type IIA; IPR002205: DNA topoisomerase, type IIA, subunit A/C-terminal; IPR003594: Histidine kinase-like ATPase, C-terminal domain; IPR006171: TOPRIM domain; IPR013506: DNA topoisomerase, type IIA, subunit B, domain 2; IPR013757: Type IIA DNA topoisomerase subunit A, alpha-helical domain; IPR013758: DNA topoisomerase,…	GO:0003677 MF: DNA binding;GO:0003918 MF: DNA topoisomerase type II (ATP-hydrolyzing) activity;GO:0005524 MF: ATP binding;GO:0006259 BP: DNA metabolic process;GO:0006265 BP: DNA topological change	99.3088	2.62802	1.83437e-06
TraesCS7D02G442100		DNA polymerase alpha subunit B	PF08418: DNA polymerase alpha subunit B N-terminal; PF04042: DNA polymerase alpha/epsilon subunit B	IPR007185: DNA polymerase alpha/epsilon, subunit B; IPR013627: DNA polymerase alpha, subunit B N-terminal; IPR016722: DNA polymerase alpha, subunit B	GO:0003677 MF: DNA binding;GO:0003887 MF: DNA-directed DNA polymerase activity;GO:0006260 BP: DNA replication	24.4038	2.61096	0.0204638
TraesCS6A02G042700		Histone H2A	PF00125: Core histone H2A/H2B/H3/H4; PF16211: C-terminus of histone H2A	IPR002119: Histone H2A; IPR007125: Histone H2A/H2B/H3; IPR009072: Histone-fold; IPR032454: Histone H2A, C-terminal domain; IPR032458: Histone H2A conserved site	GO:0000786 CC: nucleosome;GO:0003677 MF: DNA binding;GO:0005634 CC: nucleus;GO:0046982 MF: protein heterodimerization activity	42.7061	2.54189	0.0188339
TraesCS2A02G312400		Histone H2B	PF00125: Core histone H2A/H2B/H3/H4	IPR000558: Histone H2B; IPR007125: Histone H2A/H2B/H3; IPR009072: Histone-fold	GO:0000786 CC: nucleosome;GO:0003677 MF: DNA binding;GO:0046982 MF: protein heterodimerization activity	115.58	2.47633	0.036638
TraesCS6D02G026400		Acid beta-fructofuranosidase	PF11837: Domain of unknown function (DUF3357); PF00251: Glycosyl hydrolases family 32 N-terminal domain; PF08244: Glycosyl hydrolases family 32 C terminal	IPR001362: Glycoside hydrolase, family 32; IPR013148: Glycosyl hydrolase family 32, N-terminal; IPR013189: Glycosyl hydrolase family 32, C-terminal; IPR013320: Concanavalin A-like lectin/glucanase domain; IPR018053: Glycoside hydrolase, family 32, active site; IPR021792: Beta-fructofuranosidase; IPR023296: Glycosyl hydrolase, five-bladed beta-propellor domain	GO:0004553 MF: hydrolase activity, hydrolyzing O-glycosyl compounds;GO:0004564 MF: beta-fructofuranosidase activity;GO:0004575 MF: sucrose alpha-glucosidase activity;GO:0005975 BP: carbohydrate metabolic process	135.823	2.3851	0.00154744
TraesCS6D02G046600		Histone H2B	PF00125: Core histone H2A/H2B/H3/H4	IPR000558: Histone H2B; IPR007125: Histone H2A/H2B/H3; IPR009072: Histone-fold	GO:0000786 CC: nucleosome;GO:0003677 MF: DNA binding;GO:0046982 MF: protein heterodimerization activity	132.771	2.36754	0.0294347
TraesCS4B02G287200		3-dehydroquinate synthase	PF01959: 3-dehydroquinate synthase (EC 4.6.1.3)	IPR002812: 3-dehydroquinate synthase	GO:0003856 MF: 3-dehydroquinate synthase activity;GO:0009073 BP: aromatic amino acid family biosynthetic process;GO:0016491 MF: oxidoreductase activity;GO:0055114 BP: oxidation-reduction process	31.4439	2.34484	0.00161953
TraesCS1B02G271100		DNA topoisomerase 2	PF02518: Histidine kinase-, DNA gyrase B-, and HSP90-like ATPase; PF00204: DNA gyrase B; PF01751: Toprim domain; PF16898: C-terminal associated domain of TOPRIM; PF00521: DNA gyrase/topoisomerase IV, subunit A	IPR001154: DNA topoisomerase II, eukaryotic-type; IPR001241: DNA topoisomerase, type IIA; IPR002205: DNA topoisomerase, type IIA, subunit A/C-terminal; IPR003594: Histidine kinase-like ATPase, C-terminal domain; IPR006171: TOPRIM domain; IPR013506: DNA topoisomerase, type IIA, subunit B, domain 2; IPR013757: Type IIA DNA topoisomerase subunit A, alpha-helical domain; IPR013758: DNA topoisomerase,…	GO:0003677 MF: DNA binding;GO:0003918 MF: DNA topoisomerase type II (ATP-hydrolyzing) activity;GO:0005524 MF: ATP binding;GO:0006259 BP: DNA metabolic process;GO:0006265 BP: DNA topological change	44.1401	2.30061	0.040744
TraesCS6B02G058400		Histone H2A	PF00125: Core histone H2A/H2B/H3/H4; PF16211: C-terminus of histone H2A	IPR002119: Histone H2A; IPR007125: Histone H2A/H2B/H3; IPR009072: Histone-fold; IPR032454: Histone H2A, C-terminal domain; IPR032458: Histone H2A conserved site	GO:0000786 CC: nucleosome;GO:0003677 MF: DNA binding;GO:0005634 CC: nucleus;GO:0046982 MF: protein heterodimerization activity	42.24	2.25016	0.0146438
TraesCS1B02G300800		Histone H4	PF15511: Centromere kinetochore component CENP-T histone fold	IPR001951: Histone H4; IPR009072: Histone-fold; IPR019809: Histone H4, conserved site	GO:0000786 CC: nucleosome;GO:0003677 MF: DNA binding;GO:0005634 CC: nucleus;GO:0006334 BP: nucleosome assembly;GO:0046982 MF: protein heterodimerization activity	95.5377	2.20642	0.0099604
TraesCS2A02G101800		Ricin B lectin domain-containing protein		IPR000772: Ricin B, lectin domain		162.833	2.19654	0.000180839
TraesCS2A02G205500		Sugar transporter, putative	PF00083: Sugar (and other) transporter	IPR003663: Sugar/inositol transporter; IPR005828: Major facilitator, sugar transporter-like; IPR005829: Sugar transporter, conserved site; IPR020846: Major facilitator superfamily domain	GO:0005215 MF: transporter activity;GO:0016020 CC: membrane;GO:0016021 CC: integral component of membrane;GO:0022857 MF: transmembrane transporter activity;GO:0022891 MF: substrate-specific transmembrane transporter activity;GO:0055085 BP: transmembrane transport	301.83	2.18552	0.00375699
TraesCS6B02G115800		Histone H2B	PF00125: Core histone H2A/H2B/H3/H4	IPR000558: Histone H2B; IPR007125: Histone H2A/H2B/H3; IPR009072: Histone-fold	GO:0000786 CC: nucleosome;GO:0003677 MF: DNA binding;GO:0046982 MF: protein heterodimerization activity	265.172	2.1733	0.0405716
TraesCS2B02G200900		Alpha-1,4-glucan-protein synthase [UDP-forming] 1	PF03214: Reversibly glycosylated polypeptide	IPR004901: Reversibly glycosylated polypeptide family; IPR029044: Nucleotide-diphospho-sugar transferases	GO:0016866 MF: intramolecular transferase activity;GO:0030244 BP: cellulose biosynthetic process	67.819	2.13633	0.0144633
TraesCS1A02G299500		DNA helicase	PF14551: MCM N-terminal domain; PF17207: MCM OB domain; PF00493: MCM2/3/5 family	IPR001208: MCM domain; IPR003593: AAA+ ATPase domain; IPR008046: DNA replication licensing factor Mcm3; IPR012340: Nucleic acid-binding, OB-fold; IPR018525: Mini-chromosome maintenance, conserved site; IPR027417: P-loop containing nucleoside triphosphate hydrolase; IPR027925: MCM N-terminal domain; IPR031327: Mini-chromosome maintenance protein; IPR033762: MCM OB domain	GO:0003677 MF: DNA binding;GO:0003678 MF: DNA helicase activity;GO:0005524 MF: ATP binding;GO:0005634 CC: nucleus;GO:0006260 BP: DNA replication;GO:0006270 BP: DNA replication initiation;GO:0042555 CC: MCM complex	92.136	2.13414	0.00280039
TraesCS3D02G373300		DNA polymerase	PF12254: DNA polymerase alpha subunit p180 N terminal; PF03104: DNA polymerase family B, exonuclease domain; PF00136: DNA polymerase family B; PF08996: DNA Polymerase alpha zinc finger	IPR006133: DNA-directed DNA polymerase, family B, exonuclease domain; IPR006134: DNA-directed DNA polymerase, family B, multifunctional domain; IPR006172: DNA-directed DNA polymerase, family B; IPR012337: Ribonuclease H-like domain; IPR015088: Zinc finger, DNA-directed DNA polymerase, family B, alpha; IPR017964: DNA-directed DNA polymerase, family B, conserved site; IPR023211: DNA polymerase, pal…	GO:0000166 MF: nucleotide binding;GO:0001882 MF: nucleoside binding;GO:0003676 MF: nucleic acid binding;GO:0003677 MF: DNA binding;GO:0003887 MF: DNA-directed DNA polymerase activity;GO:0006260 BP: DNA replication;GO:0008408 MF: 3'-5' exonuclease activity	40.6175	2.09842	0.0471779
TraesCS1D02G290000		Histone H4	PF15511: Centromere kinetochore component CENP-T histone fold	IPR001951: Histone H4; IPR009072: Histone-fold; IPR019809: Histone H4, conserved site	GO:0000786 CC: nucleosome;GO:0003677 MF: DNA binding;GO:0005634 CC: nucleus;GO:0006334 BP: nucleosome assembly;GO:0046982 MF: protein heterodimerization activity	115.919	2.09667	0.0471243
TraesCS3D02G075900		Histone H2B	PF00125: Core histone H2A/H2B/H3/H4	IPR000558: Histone H2B; IPR007125: Histone H2A/H2B/H3; IPR009072: Histone-fold	GO:0000786 CC: nucleosome;GO:0003677 MF: DNA binding;GO:0046982 MF: protein heterodimerization activity	225.979	2.07792	0.0152308
TraesCS6B02G144900		Histone H2A	PF00125: Core histone H2A/H2B/H3/H4; PF16211: C-terminus of histone H2A	IPR002119: Histone H2A; IPR007125: Histone H2A/H2B/H3; IPR009072: Histone-fold; IPR032454: Histone H2A, C-terminal domain; IPR032458: Histone H2A conserved site	GO:0000786 CC: nucleosome;GO:0003677 MF: DNA binding;GO:0005634 CC: nucleus;GO:0046982 MF: protein heterodimerization activity	79.0687	2.07009	0.0176792
TraesCS2B02G232900		Sugar transporter, putative	PF00083: Sugar (and other) transporter	IPR003663: Sugar/inositol transporter; IPR005828: Major facilitator, sugar transporter-like; IPR005829: Sugar transporter, conserved site; IPR020846: Major facilitator superfamily domain	GO:0005215 MF: transporter activity;GO:0016020 CC: membrane;GO:0016021 CC: integral component of membrane;GO:0022857 MF: transmembrane transporter activity;GO:0022891 MF: substrate-specific transmembrane transporter activity;GO:0055085 BP: transmembrane transport	324.273	2.03142	0.00316831
TraesCS2B02G239700		Histone H2A	PF00125: Core histone H2A/H2B/H3/H4; PF16211: C-terminus of histone H2A	IPR002119: Histone H2A; IPR007125: Histone H2A/H2B/H3; IPR009072: Histone-fold; IPR032454: Histone H2A, C-terminal domain; IPR032458: Histone H2A conserved site	GO:0000786 CC: nucleosome;GO:0003677 MF: DNA binding;GO:0005634 CC: nucleus;GO:0046982 MF: protein heterodimerization activity	99.1314	2.02316	0.000360178
TraesCS6A02G084500		Pectin lyase-like superfamily protein	PF00295: Glycosyl hydrolases family 28	IPR000743: Glycoside hydrolase, family 28; IPR006626: Parallel beta-helix repeat; IPR011050: Pectin lyase fold/virulence factor; IPR012334: Pectin lyase fold	GO:0004650 MF: polygalacturonase activity;GO:0005975 BP: carbohydrate metabolic process	271.759	2.01222	0.00373062
TraesCS2D02G065600		Ribulose bisphosphate carboxylase small chain	PF12338: Ribulose-1,5-bisphosphate carboxylase small subunit; PF00101: Ribulose bisphosphate carboxylase, small chain	IPR000894: Ribulose bisphosphate carboxylase small chain, domain; IPR024680: Ribulose-1,5-bisphosphate carboxylase small subunit, N-terminal; IPR024681: Ribulose bisphosphate carboxylase, small chain		170.175	1.98364	0.0201905
TraesCS7A02G490900		Histone H2B	PF00125: Core histone H2A/H2B/H3/H4	IPR000558: Histone H2B; IPR007125: Histone H2A/H2B/H3; IPR009072: Histone-fold	GO:0000786 CC: nucleosome;GO:0003677 MF: DNA binding;GO:0046982 MF: protein heterodimerization activity	119.119	1.97502	0.0325991
TraesCS3B02G161000		Cytokinin oxidase/dehydrogenase	PF01565: FAD binding domain; PF09265: Cytokinin dehydrogenase 1, FAD and cytokinin binding	IPR006094: FAD linked oxidase, N-terminal; IPR015345: Cytokinin dehydrogenase 1, FAD/cytokinin binding domain; IPR016164: FAD-linked oxidase-like, C-terminal; IPR016166: FAD-binding, type 2; IPR016167: FAD-binding, type 2, subdomain 1; IPR016169: CO dehydrogenase flavoprotein-like, FAD-binding, subdomain 2; IPR016170: Vanillyl-alcohol oxidase/Cytokinin dehydrogenase C-terminal domain	GO:0003824 MF: catalytic activity;GO:0009690 BP: cytokinin metabolic process;GO:0016491 MF: oxidoreductase activity;GO:0016614 MF: oxidoreductase activity, acting on CH-OH group of donors;GO:0019139 MF: cytokinin dehydrogenase activity;GO:0050660 MF: flavin adenine dinucleotide binding;GO:0055114 BP: oxidation-reduction process	80.2444	1.97282	0.0123074
TraesCS1D02G125300		DNA helicase	PF14551: MCM N-terminal domain; PF17207: MCM OB domain; PF00493: MCM2/3/5 family	IPR001208: MCM domain; IPR008049: DNA replication licensing factor Mcm6; IPR012340: Nucleic acid-binding, OB-fold; IPR018525: Mini-chromosome maintenance, conserved site; IPR027417: P-loop containing nucleoside triphosphate hydrolase; IPR027925: MCM N-terminal domain; IPR031327: Mini-chromosome maintenance protein; IPR033762: MCM OB domain	GO:0003677 MF: DNA binding;GO:0003678 MF: DNA helicase activity;GO:0005524 MF: ATP binding;GO:0005634 CC: nucleus;GO:0006260 BP: DNA replication;GO:0006270 BP: DNA replication initiation;GO:0042555 CC: MCM complex	75.2754	1.97028	0.0161053
TraesCS1A02G264000		DNA helicase	PF12619: Mini-chromosome maintenance protein 2; PF14551: MCM N-terminal domain; PF17207: MCM OB domain; PF00493: MCM2/3/5 family	IPR001208: MCM domain; IPR008045: DNA replication licensing factor Mcm2; IPR012340: Nucleic acid-binding, OB-fold; IPR018525: Mini-chromosome maintenance, conserved site; IPR027417: P-loop containing nucleoside triphosphate hydrolase; IPR027925: MCM N-terminal domain; IPR031327: Mini-chromosome maintenance protein; IPR033762: MCM OB domain	GO:0003677 MF: DNA binding;GO:0003678 MF: DNA helicase activity;GO:0005524 MF: ATP binding;GO:0005634 CC: nucleus;GO:0006260 BP: DNA replication;GO:0006270 BP: DNA replication initiation;GO:0042555 CC: MCM complex	116.367	1.96542	0.00669608
TraesCS6D02G026500		Acid beta-fructofuranosidase	PF11837: Domain of unknown function (DUF3357); PF00251: Glycosyl hydrolases family 32 N-terminal domain; PF08244: Glycosyl hydrolases family 32 C terminal	IPR001362: Glycoside hydrolase, family 32; IPR013148: Glycosyl hydrolase family 32, N-terminal; IPR013189: Glycosyl hydrolase family 32, C-terminal; IPR013320: Concanavalin A-like lectin/glucanase domain; IPR018053: Glycoside hydrolase, family 32, active site; IPR021792: Beta-fructofuranosidase; IPR023296: Glycosyl hydrolase, five-bladed beta-propellor domain	GO:0004553 MF: hydrolase activity, hydrolyzing O-glycosyl compounds;GO:0004564 MF: beta-fructofuranosidase activity;GO:0004575 MF: sucrose alpha-glucosidase activity;GO:0005975 BP: carbohydrate metabolic process	157.632	1.89492	0.0437077
TraesCS5B02G348900		Histone H4	PF15511: Centromere kinetochore component CENP-T histone fold	IPR001951: Histone H4; IPR009072: Histone-fold; IPR019809: Histone H4, conserved site	GO:0000786 CC: nucleosome;GO:0003677 MF: DNA binding;GO:0005634 CC: nucleus;GO:0006334 BP: nucleosome assembly;GO:0046982 MF: protein heterodimerization activity	60.115	1.84926	0.00231318
TraesCS2B02G280200		Purple acid phosphatase	PF16656: Purple acid Phosphatase, N-terminal domain; PF00149: Calcineurin-like phosphoesterase; PF14008: Iron/zinc purple acid phosphatase-like protein C	IPR004843: Calcineurin-like phosphoesterase domain, ApaH type; IPR008963: Purple acid phosphatase-like, N-terminal; IPR015914: Purple acid phosphatase, N-terminal; IPR025733: Iron/zinc purple acid phosphatase-like C-terminal domain; IPR029052: Metallo-dependent phosphatase-like	GO:0003993 MF: acid phosphatase activity;GO:0016787 MF: hydrolase activity;GO:0046872 MF: metal ion binding	347.282	1.84221	1.05602e-07
TraesCS1D02G004200		Nucleic acid-binding, OB-fold-like protein		IPR012340: Nucleic acid-binding, OB-fold		1199.47	1.83345	2.69594e-17
TraesCS2B02G341600		Basic-leucine zipper (bZIP) transcription factor family protein				348.35	1.8085	0.00804651
TraesCS3D02G342400		Histone H2B	PF00125: Core histone H2A/H2B/H3/H4	IPR000558: Histone H2B; IPR007125: Histone H2A/H2B/H3; IPR009072: Histone-fold	GO:0000786 CC: nucleosome;GO:0003677 MF: DNA binding;GO:0046982 MF: protein heterodimerization activity	86.4194	1.77135	0.0163525
TraesCS2B02G281200		Longifolia protein	PF14383: DUF761-associated sequence motif; PF14309: Domain of unknown function (DUF4378)	IPR025486: Domain of unknown function DUF4378; IPR032795: DUF3741-associated sequence motif		127.052	1.76733	0.00010109
TraesCS2A02G267200		Phytosulfokines 3	PF06404: Phytosulfokine precursor protein (PSK)	IPR009438: Phytosulfokine	GO:0005576 CC: extracellular region;GO:0008083 MF: growth factor activity;GO:0008283 BP: cell proliferation	883.73	1.76344	1.19721e-05
TraesCS6B02G032600		tRNA-specific 2-thiouridylase MnmA		IPR001810: F-box domain	GO:0005515 MF: protein binding	63.5574	1.69808	0.00387418
TraesCS1A02G445500		Argonaute	PF16486: N-terminal domain of argonaute; PF08699: Argonaute linker 1 domain; PF02170: PAZ domain; PF16488: Argonaute linker 2 domain; PF02171: Piwi domain	IPR003100: PAZ domain; IPR003165: Piwi domain; IPR012337: Ribonuclease H-like domain; IPR014811: Argonaute, linker 1 domain; IPR032472: Argonaute linker 2 domain; IPR032474: Protein argonaute, N-terminal	GO:0003676 MF: nucleic acid binding;GO:0005515 MF: protein binding	342.608	1.68291	2.8536e-05
TraesCS2D02G395400		Histone H1	PF00538: linker histone H1 and H5 family	IPR005818: Linker histone H1/H5, domain H15; IPR005819: Histone H5; IPR011991: Winged helix-turn-helix DNA-binding domain	GO:0000786 CC: nucleosome;GO:0003677 MF: DNA binding;GO:0005634 CC: nucleus;GO:0006334 BP: nucleosome assembly	643.267	1.67727	0.00159055
TraesCS3B02G404600		BZIP transcription factor	PF00170: bZIP transcription factor	IPR004827: Basic-leucine zipper domain	GO:0003700 MF: transcription factor activity, sequence-specific DNA binding;GO:0006355 BP: regulation of transcription, DNA-templated;GO:0043565 MF: sequence-specific DNA binding	145.8	1.65125	0.00122831
TraesCS5A02G054700		Kinase family protein	PF00069: Protein kinase domain	IPR000719: Protein kinase domain; IPR008271: Serine/threonine-protein kinase, active site; IPR011009: Protein kinase-like domain; IPR017441: Protein kinase, ATP binding site	GO:0004672 MF: protein kinase activity;GO:0005524 MF: ATP binding;GO:0006468 BP: protein phosphorylation	341.187	1.65102	0.0163982
TraesCS7B02G031500		Ribonucleoside-diphosphate reductase	PF03477: ATP cone domain; PF00317: Ribonucleotide reductase, all-alpha domain; PF02867: Ribonucleotide reductase, barrel domain	IPR000788: Ribonucleotide reductase large subunit, C-terminal; IPR005144: ATP-cone domain; IPR008926: Ribonucleotide reductase R1 subunit, N-terminal; IPR013346: Ribonucleotide reductase, class I , alpha subunit; IPR013509: Ribonucleotide reductase large subunit, N-terminal	GO:0004748 MF: ribonucleoside-diphosphate reductase activity, thioredoxin disulfide as acceptor;GO:0005524 MF: ATP binding;GO:0006260 BP: DNA replication;GO:0055114 BP: oxidation-reduction process	127.258	1.63522	0.0242963
TraesCS5A02G499100		Expansin-like protein	PF03330: Lytic transglycolase; PF01357: Pollen allergen	IPR007112: Expansin/pollen allergen, DPBB domain; IPR007117: Expansin, cellulose-binding-like domain; IPR007118: Expansin/Lol pI; IPR009009: RlpA-like protein, double-psi beta-barrel domain	GO:0005576 CC: extracellular region	657.777	1.63091	0.00481612
TraesCS3D02G412700		Aldehyde dehydrogenase, putative	PF00171: Aldehyde dehydrogenase family	IPR015590: Aldehyde dehydrogenase domain; IPR016160: Aldehyde dehydrogenase, cysteine active site; IPR016161: Aldehyde/histidinol dehydrogenase; IPR016162: Aldehyde dehydrogenase N-terminal domain; IPR029510: Aldehyde dehydrogenase, glutamic acid active site	GO:0008152 BP: metabolic process;GO:0016491 MF: oxidoreductase activity;GO:0055114 BP: oxidation-reduction process	332.135	1.6219	5.78846e-05
TraesCS1B02G146200		DNA helicase	PF14551: MCM N-terminal domain; PF17207: MCM OB domain; PF00493: MCM2/3/5 family	IPR001208: MCM domain; IPR008049: DNA replication licensing factor Mcm6; IPR012340: Nucleic acid-binding, OB-fold; IPR018525: Mini-chromosome maintenance, conserved site; IPR027417: P-loop containing nucleoside triphosphate hydrolase; IPR027925: MCM N-terminal domain; IPR031327: Mini-chromosome maintenance protein; IPR033762: MCM OB domain	GO:0003677 MF: DNA binding;GO:0003678 MF: DNA helicase activity;GO:0005524 MF: ATP binding;GO:0005634 CC: nucleus;GO:0006260 BP: DNA replication;GO:0006270 BP: DNA replication initiation;GO:0042555 CC: MCM complex	85.0604	1.61194	0.00349347
TraesCSU02G029700		Trihelix transcription factor GT-2	PF13837: Myb/SANT-like DNA-binding domain	IPR001005: SANT/Myb domain; IPR017877: Myb-like domain		72.6704	1.59498	0.00825421
TraesCS1B02G245300		Histone H2B	PF00125: Core histone H2A/H2B/H3/H4	IPR000558: Histone H2B; IPR007125: Histone H2A/H2B/H3; IPR009072: Histone-fold	GO:0000786 CC: nucleosome;GO:0003677 MF: DNA binding;GO:0046982 MF: protein heterodimerization activity	77.7198	1.54106	0.0254252
TraesCS5B02G064900		Histone H2B	PF00125: Core histone H2A/H2B/H3/H4	IPR000558: Histone H2B; IPR007125: Histone H2A/H2B/H3; IPR009072: Histone-fold	GO:0000786 CC: nucleosome;GO:0003677 MF: DNA binding;GO:0046982 MF: protein heterodimerization activity	176.476	1.53197	0.0463342
TraesCS2D02G173000		Fasciclin-like arabinogalactan-protein-like		IPR000782: FAS1 domain		639.549	1.52222	0.00878508
TraesCS6D02G048900		Alpha-galactosidase	PF16499: Alpha galactosidase A	IPR000772: Ricin B, lectin domain; IPR002241: Glycoside hydrolase, family 27; IPR013785: Aldolase-type TIM barrel; IPR017853: Glycoside hydrolase superfamily	GO:0003824 MF: catalytic activity;GO:0004553 MF: hydrolase activity, hydrolyzing O-glycosyl compounds;GO:0005975 BP: carbohydrate metabolic process	604.78	1.50029	0.000844783
TraesCS2A02G385900		Vacuolar-processing enzyme	PF01650: Peptidase C13 family	IPR001096: Peptidase C13, legumain	GO:0006508 BP: proteolysis;GO:0008233 MF: peptidase activity	8028.94	1.49983	0.0163982
TraesCS1A02G129400		DNA helicase	PF14551: MCM N-terminal domain; PF17207: MCM OB domain; PF00493: MCM2/3/5 family	IPR001208: MCM domain; IPR008049: DNA replication licensing factor Mcm6; IPR012340: Nucleic acid-binding, OB-fold; IPR018525: Mini-chromosome maintenance, conserved site; IPR027417: P-loop containing nucleoside triphosphate hydrolase; IPR027925: MCM N-terminal domain; IPR031327: Mini-chromosome maintenance protein; IPR033762: MCM OB domain	GO:0003677 MF: DNA binding;GO:0003678 MF: DNA helicase activity;GO:0005524 MF: ATP binding;GO:0005634 CC: nucleus;GO:0006260 BP: DNA replication;GO:0006270 BP: DNA replication initiation;GO:0042555 CC: MCM complex	186.494	1.4829	0.00492794
TraesCS4A02G389900		Gamma-aminobutyric acid receptor subunit gamma-2	PF12734: Cysteine-rich TM module stress tolerance	IPR028144: Cysteine-rich transmembrane CYSTM domain		330.494	1.48178	0.0252452
TraesCSU02G005100		UDP-glycosyltransferase	PF00201: UDP-glucoronosyl and UDP-glucosyl transferase	IPR002213: UDP-glucuronosyl/UDP-glucosyltransferase	GO:0008152 BP: metabolic process;GO:0016758 MF: transferase activity, transferring hexosyl groups	194.943	1.47605	0.0490429
TraesCS1D02G338300		Vascular plant one zinc finger transcription factor protein				346.205	1.4592	2.03672e-07
TraesCS1B02G160800		Midasin	PF07728: AAA domain (dynein-related subfamily)	IPR002035: von Willebrand factor, type A; IPR003593: AAA+ ATPase domain; IPR011704: ATPase, dynein-related, AAA domain; IPR012099: Midasin; IPR025662: Sigma-54 interaction domain, ATP-binding site 1; IPR027417: P-loop containing nucleoside triphosphate hydrolase	GO:0000027 BP: ribosomal large subunit assembly;GO:0005524 MF: ATP binding;GO:0005634 CC: nucleus;GO:0016887 MF: ATPase activity	200.218	1.45111	0.0321839
TraesCS4A02G052200		Beta-xylosidase, putative	PF00933: Glycosyl hydrolase family 3 N terminal domain; PF01915: Glycosyl hydrolase family 3 C-terminal domain; PF14310: Fibronectin type III-like domain	IPR001764: Glycoside hydrolase, family 3, N-terminal; IPR002772: Glycoside hydrolase family 3 C-terminal domain; IPR013783: Immunoglobulin-like fold; IPR017853: Glycoside hydrolase superfamily; IPR026891: Fibronectin type III-like domain	GO:0004553 MF: hydrolase activity, hydrolyzing O-glycosyl compounds;GO:0005975 BP: carbohydrate metabolic process	4383.66	1.44422	0.00102663
TraesCS3D02G416300	in same family as TBL genes for polysaccharide (pectin/xylan) acetylation	Trichome birefringence-like protein	PF14416: PMR5 N terminal Domain; PF13839: GDSL/SGNH-like Acyl-Esterase family found in Pmr5 and Cas1p	IPR025846: PMR5 N-terminal domain; IPR026057: PC-Esterase		447.42	1.43181	1.05602e-07
TraesCS1D02G197300		Homeobox-leucine zipper family protein	PF00046: Homeobox domain; PF01852: START domain	IPR001356: Homeobox domain; IPR002913: START domain; IPR009057: Homeobox domain-like; IPR017970: Homeobox, conserved site; IPR023393: START-like domain	GO:0003677 MF: DNA binding;GO:0006355 BP: regulation of transcription, DNA-templated;GO:0008289 MF: lipid binding;GO:0043565 MF: sequence-specific DNA binding	78.642	1.42049	0.0259278
TraesCS2B02G047300		Chitinase	PF00187: Chitin recognition protein; PF00182: Chitinase class I	IPR000726: Glycoside hydrolase, family 19, catalytic; IPR001002: Chitin-binding, type 1; IPR016283: Glycoside hydrolase, family 19; IPR018371: Chitin-binding, type 1, conserved site; IPR023346: Lysozyme-like domain	GO:0004568 MF: chitinase activity;GO:0005975 BP: carbohydrate metabolic process;GO:0006032 BP: chitin catabolic process;GO:0008061 MF: chitin binding;GO:0016998 BP: cell wall macromolecule catabolic process	191.532	1.41103	0.0402247
TraesCS1B02G097900		Histone H4	PF15511: Centromere kinetochore component CENP-T histone fold	IPR001951: Histone H4; IPR009072: Histone-fold; IPR019809: Histone H4, conserved site	GO:0000786 CC: nucleosome;GO:0003677 MF: DNA binding;GO:0005634 CC: nucleus;GO:0006334 BP: nucleosome assembly;GO:0046982 MF: protein heterodimerization activity	109.477	1.39956	0.0318547
TraesCS7D02G231000		Serine/threonine-protein kinase	PF01453: D-mannose binding lectin; PF00069: Protein kinase domain	IPR000719: Protein kinase domain; IPR001480: Bulb-type lectin domain; IPR008271: Serine/threonine-protein kinase, active site; IPR011009: Protein kinase-like domain; IPR017441: Protein kinase, ATP binding site; IPR024171: S-receptor-like serine/threonine-protein kinase	GO:0004672 MF: protein kinase activity;GO:0004674 MF: protein serine/threonine kinase activity;GO:0005524 MF: ATP binding;GO:0006468 BP: protein phosphorylation	91.7286	1.39865	0.000776039
TraesCS2A02G386600		Vacuolar-processing enzyme	PF01650: Peptidase C13 family	IPR001096: Peptidase C13, legumain	GO:0006508 BP: proteolysis;GO:0008233 MF: peptidase activity	3780.12	1.3924	0.0463342
TraesCS5A02G046900		Cullin-associated NEDD8-dissociated protein 1	PF08623: TATA-binding protein interacting (TIP20)	IPR011989: Armadillo-like helical; IPR013932: TATA-binding protein interacting (TIP20); IPR016024: Armadillo-type fold	GO:0005488 MF: binding	355.667	1.35251	0.00570165
TraesCS2D02G383400		Vacuolar-processing enzyme	PF01650: Peptidase C13 family	IPR001096: Peptidase C13, legumain	GO:0006508 BP: proteolysis;GO:0008233 MF: peptidase activity	16404.4	1.33979	0.00510411
TraesCS2A02G290000		SBP (S-ribonuclease-binding protein) family protein, putative	PF13920: Zinc finger, C3HC4 type (RING finger)			103.695	1.33463	0.0361484
TraesCS6B02G079900		HAUS augmin-like complex subunit 4	PF14735: HAUS augmin-like complex subunit 4	IPR029327: HAUS augmin-like complex subunit 4	GO:0051225 BP: spindle assembly;GO:0070652 CC: HAUS complex	116.047	1.33396	0.00472911
TraesCS2D02G165900		Myb-related protein-like	PF13921: Myb-like DNA-binding domain	IPR001005: SANT/Myb domain; IPR009057: Homeobox domain-like; IPR017930: Myb domain	GO:0003677 MF: DNA binding	96.1488	1.31639	0.0496293
TraesCS4A02G172000		Beta-glucosidase-like protein	PF00232: Glycosyl hydrolase family 1	IPR001360: Glycoside hydrolase family 1; IPR017853: Glycoside hydrolase superfamily; IPR018120: Glycoside hydrolase family 1, active site	GO:0004553 MF: hydrolase activity, hydrolyzing O-glycosyl compounds;GO:0005975 BP: carbohydrate metabolic process	161.057	1.30016	0.00345919
TraesCS2B02G298400		Dynamin-like family protein	PF00350: Dynamin family; PF01031: Dynamin central region; PF02212: Dynamin GTPase effector domain	IPR000375: Dynamin central domain; IPR001401: Dynamin, GTPase domain; IPR003130: Dynamin GTPase effector; IPR020850: GTPase effector domain; IPR022812: Dynamin superfamily; IPR027417: P-loop containing nucleoside triphosphate hydrolase; IPR030381: Dynamin-type guanine nucleotide-binding (G) domain	GO:0003924 MF: GTPase activity;GO:0005525 MF: GTP binding	309.7	1.29799	7.55015e-06
TraesCS2B02G354700		C2 and GRAM domain-containing protein	PF00168: C2 domain; PF16016: Domain of unknown function (DUF4782); PF02893: GRAM domain	IPR000008: C2 domain; IPR004182: GRAM domain; IPR031968: VASt domain	GO:0005515 MF: protein binding	912.021	1.22012	9.0347e-05
TraesCS7D02G239400		Caffeoyl-CoA O-methyltransferase	PF01596: O-methyltransferase	IPR002935: O-methyltransferase, family 3; IPR029063: S-adenosyl-L-methionine-dependent methyltransferase	GO:0008171 MF: O-methyltransferase activity	916.535	1.20757	0.0465599
TraesCS5B02G449000		Histone H1	PF00538: linker histone H1 and H5 family	IPR005818: Linker histone H1/H5, domain H15; IPR005819: Histone H5; IPR011991: Winged helix-turn-helix DNA-binding domain	GO:0000786 CC: nucleosome;GO:0003677 MF: DNA binding;GO:0005634 CC: nucleus;GO:0006334 BP: nucleosome assembly	932.461	1.16347	0.00444477
TraesCS6A02G212800		TGN-related, localized SYP41-interacting protein, putative				381.544	1.15936	0.00465175
TraesCS4B02G295000		E3 ubiquitin-protein ligase		IPR011990: Tetratricopeptide-like helical domain	GO:0005515 MF: protein binding	384.816	1.10413	0.0202259
TraesCS7D02G232200		Basic helix-loop-helix transcription factor		IPR011598: Myc-type, basic helix-loop-helix (bHLH) domain	GO:0046983 MF: protein dimerization activity	146.744	1.09033	0.0207536
TraesCS4D02G058400		Chaperone protein dnaJ	PF00226: DnaJ domain	IPR001623: DnaJ domain		253.1	1.0682	0.00472911
TraesCS4B02G353100		Hydroxymethylglutaryl-CoA synthase	PF01154: Hydroxymethylglutaryl-coenzyme A synthase N terminal; PF08540: Hydroxymethylglutaryl-coenzyme A synthase C terminal	IPR000590: Hydroxymethylglutaryl-coenzyme A synthase, active site; IPR010122: Hydroxymethylglutaryl-CoA synthase, eukaryotic; IPR013528: Hydroxymethylglutaryl-coenzyme A synthase, N-terminal; IPR013746: Hydroxymethylglutaryl-coenzyme A synthase C-terminal domain; IPR016039: Thiolase-like	GO:0003824 MF: catalytic activity;GO:0004421 MF: hydroxymethylglutaryl-CoA synthase activity;GO:0008152 BP: metabolic process;GO:0008299 BP: isoprenoid biosynthetic process	394.575	1.06711	0.00472911
TraesCS5D02G551300		Mediator of RNA polymerase II transcription subunit 13	PF06333: Mediator complex subunit 13 C-terminal	IPR009401: Mediator complex, subunit Med13	GO:0001104 MF: RNA polymerase II transcription cofactor activity;GO:0006357 BP: regulation of transcription from RNA polymerase II promoter;GO:0016592 CC: mediator complex	206.244	1.04535	0.00408458
TraesCS2B02G261200		Ras-related protein	PF00071: Ras family	IPR001806: Small GTPase superfamily; IPR005225: Small GTP-binding protein domain; IPR027417: P-loop containing nucleoside triphosphate hydrolase	GO:0003924 MF: GTPase activity;GO:0005525 MF: GTP binding	1720.91	0.995371	2.21537e-06
TraesCS2B02G299800		RNA binding protein	PF16275: Splicing factor 1 helix-hairpin domain; PF00013: KH domain; PF00076: RNA recognition motif. (a.k.a. RRM, RBD, or RNP domain)	IPR000504: RNA recognition motif domain; IPR001878: Zinc finger, CCHC-type; IPR004087: K Homology domain; IPR004088: K Homology domain, type 1; IPR032570: Splicing factor 1, helix-hairpin domain	GO:0003676 MF: nucleic acid binding;GO:0003723 MF: RNA binding;GO:0008270 MF: zinc ion binding	204.584	0.948028	0.0401729
TraesCS2A02G079500		2-oxoglutarate dehydrogenase E1 component family protein	PF16078: 2-oxoglutarate dehydrogenase N-terminus; PF00676: Dehydrogenase E1 component; PF02779: Transketolase, pyrimidine binding domain; PF16870: 2-oxoglutarate dehydrogenase C-terminal	IPR001017: Dehydrogenase, E1 component; IPR005475: Transketolase-like, pyrimidine-binding domain; IPR011603: 2-oxoglutarate dehydrogenase E1 component; IPR029061: Thiamin diphosphate-binding fold; IPR031717: Multifunctional 2-oxoglutarate metabolism enzyme, C-terminal; IPR032106: 2-oxoglutarate dehydrogenase E1 component, N-terminal domain	GO:0004591 MF: oxoglutarate dehydrogenase (succinyl-transferring) activity;GO:0006099 BP: tricarboxylic acid cycle;GO:0008152 BP: metabolic process;GO:0016624 MF: oxidoreductase activity, acting on the aldehyde or oxo group of donors, disulfide as acceptor;GO:0030976 MF: thiamine pyrophosphate binding;GO:0055114 BP: oxidation-reduction process	232.011	0.939195	0.0162616
TraesCS6B02G339100	TaXAT1B xylan 3-arabinofuranosyl transferase	TaXAT1B Glycosyltransferase	PF04577: Protein of unknown function (DUF563)	IPR007657: Glycosyltransferase 61	GO:0016757 MF: transferase activity, transferring glycosyl groups	2262.58	0.911403	0.00255007
TraesCS3A02G311000		Cytokinin oxidase/dehydrogenase	PF01565: FAD binding domain; PF09265: Cytokinin dehydrogenase 1, FAD and cytokinin binding	IPR006094: FAD linked oxidase, N-terminal; IPR015345: Cytokinin dehydrogenase 1, FAD/cytokinin binding domain; IPR016164: FAD-linked oxidase-like, C-terminal; IPR016166: FAD-binding, type 2; IPR016167: FAD-binding, type 2, subdomain 1; IPR016169: CO dehydrogenase flavoprotein-like, FAD-binding, subdomain 2; IPR016170: Vanillyl-alcohol oxidase/Cytokinin dehydrogenase C-terminal domain	GO:0003824 MF: catalytic activity;GO:0009690 BP: cytokinin metabolic process;GO:0016491 MF: oxidoreductase activity;GO:0016614 MF: oxidoreductase activity, acting on CH-OH group of donors;GO:0019139 MF: cytokinin dehydrogenase activity;GO:0050660 MF: flavin adenine dinucleotide binding;GO:0055114 BP: oxidation-reduction process	424.97	0.895711	0.0337402
TraesCS7B02G060100		Homeodomain-like superfamily protein, putative isoform 3				260.096	0.873786	0.0242561
TraesCS6A02G373200		AP-1 complex subunit gamma-1	PF01602: Adaptin N terminal region; PF02883: Adaptin C-terminal domain	IPR002553: Clathrin/coatomer adaptor, adaptin-like, N-terminal; IPR008152: Clathrin adaptor, alpha/beta/gamma-adaptin, appendage, Ig-like subdomain; IPR008153: Gamma-adaptin ear (GAE) domain; IPR011989: Armadillo-like helical; IPR013041: Coatomer/clathrin adaptor appendage, Ig-like subdomain; IPR016024: Armadillo-type fold; IPR017107: Adaptor protein complex AP-1, gamma subunit	GO:0005488 MF: binding;GO:0005794 CC: Golgi apparatus;GO:0006886 BP: intracellular protein transport;GO:0008565 MF: protein transporter activity;GO:0015031 BP: protein transport;GO:0016192 BP: vesicle-mediated transport;GO:0030117 CC: membrane coat;GO:0030131 CC: clathrin adaptor complex	454.694	0.86751	0.0346905
TraesCS2D02G068100		Acetyl-CoA carboxylase	PF00289: Biotin carboxylase, N-terminal domain; PF02786: Carbamoyl-phosphate synthase L chain, ATP binding domain; PF02785: Biotin carboxylase C-terminal domain; PF00364: Biotin-requiring enzyme; PF08326: Acetyl-CoA carboxylase, central region; PF01039: Carboxyl transferase domain	IPR000089: Biotin/lipoyl attachment; IPR005479: Carbamoyl-phosphate synthetase large subunit-like, ATP-binding domain; IPR005481: Biotin carboxylase-like, N-terminal domain; IPR005482: Biotin carboxylase, C-terminal; IPR011053: Single hybrid motif; IPR011054: Rudiment single hybrid motif; IPR011761: ATP-grasp fold; IPR011762: Acetyl-coenzyme A carboxyltransferase, N-terminal; IPR011763: Acetyl-co…	GO:0003824 MF: catalytic activity;GO:0003989 MF: acetyl-CoA carboxylase activity;GO:0004075 MF: biotin carboxylase activity;GO:0005524 MF: ATP binding;GO:0006633 BP: fatty acid biosynthetic process;GO:0016874 MF: ligase activity;GO:0046872 MF: metal ion binding	1921.78	0.808267	0.0144633
TraesCS2A02G069400		Acetyl-CoA carboxylase	PF00289: Biotin carboxylase, N-terminal domain; PF02786: Carbamoyl-phosphate synthase L chain, ATP binding domain; PF02785: Biotin carboxylase C-terminal domain; PF00364: Biotin-requiring enzyme; PF08326: Acetyl-CoA carboxylase, central region; PF01039: Carboxyl transferase domain	IPR000089: Biotin/lipoyl attachment; IPR005479: Carbamoyl-phosphate synthetase large subunit-like, ATP-binding domain; IPR005481: Biotin carboxylase-like, N-terminal domain; IPR005482: Biotin carboxylase, C-terminal; IPR011053: Single hybrid motif; IPR011054: Rudiment single hybrid motif; IPR011761: ATP-grasp fold; IPR011762: Acetyl-coenzyme A carboxyltransferase, N-terminal; IPR011763: Acetyl-co…	GO:0003824 MF: catalytic activity;GO:0003989 MF: acetyl-CoA carboxylase activity;GO:0004075 MF: biotin carboxylase activity;GO:0005524 MF: ATP binding;GO:0006633 BP: fatty acid biosynthetic process;GO:0016874 MF: ligase activity;GO:0046872 MF: metal ion binding	1471.31	0.792861	0.025091
TraesCS6D02G191900		Ubiquitin-associated protein	PF00564: PB1 domain; PF00569: Zinc finger, ZZ type; PF16158: Ig-like domain from next to BRCA1 gene	IPR000270: PB1 domain; IPR000433: Zinc finger, ZZ-type; IPR015940: Ubiquitin-associated domain; IPR032350: Next to BRCA1, central domain	GO:0005515 MF: protein binding;GO:0008270 MF: zinc ion binding	4768.28	0.766866	0.00167945
TraesCS6A02G208300		Ubiquitin-associated protein	PF00564: PB1 domain; PF00569: Zinc finger, ZZ type; PF16158: Ig-like domain from next to BRCA1 gene	IPR000270: PB1 domain; IPR000433: Zinc finger, ZZ-type; IPR009060: UBA-like; IPR015940: Ubiquitin-associated domain; IPR032350: Next to BRCA1, central domain	GO:0005515 MF: protein binding;GO:0008270 MF: zinc ion binding	4259.48	0.755928	0.000663858
TraesCS5D02G118700		ATP-dependent Clp protease ATP-binding subunit	PF02861: Clp amino terminal domain, pathogenicity island component; PF00004: ATPase family associated with various cellular activities (AAA); PF02151: UvrB/uvrC motif; PF07724: AAA domain (Cdc48 subfamily); PF10431: C-terminal, D2-small domain, of ClpB protein	IPR001270: ClpA/B family; IPR001943: UVR domain; IPR003593: AAA+ ATPase domain; IPR003959: ATPase, AAA-type, core; IPR004176: Clp, N-terminal; IPR018368: ClpA/B, conserved site 1; IPR019489: Clp ATPase, C-terminal; IPR027417: P-loop containing nucleoside triphosphate hydrolase; IPR028299: ClpA/B, conserved site 2	GO:0005515 MF: protein binding;GO:0005524 MF: ATP binding;GO:0019538 BP: protein metabolic process	2112.56	0.744959	0.00331961
TraesCS1B02G480100		Argonaute	PF16486: N-terminal domain of argonaute; PF08699: Argonaute linker 1 domain; PF02170: PAZ domain; PF16488: Argonaute linker 2 domain; PF02171: Piwi domain	IPR003100: PAZ domain; IPR003165: Piwi domain; IPR012337: Ribonuclease H-like domain; IPR014811: Argonaute, linker 1 domain; IPR032472: Argonaute linker 2 domain; IPR032474: Protein argonaute, N-terminal	GO:0003676 MF: nucleic acid binding;GO:0005515 MF: protein binding	433.627	0.685372	0.0340632
TraesCS6B02G236800		Ubiquitin-associated protein	PF00564: PB1 domain; PF00569: Zinc finger, ZZ type; PF16158: Ig-like domain from next to BRCA1 gene	IPR000270: PB1 domain; IPR000433: Zinc finger, ZZ-type; IPR009060: UBA-like; IPR015940: Ubiquitin-associated domain; IPR032350: Next to BRCA1, central domain	GO:0005515 MF: protein binding;GO:0008270 MF: zinc ion binding	5770.19	0.612297	0.0420755
TraesCS2D02G219400		Syntaxin	PF00804: Syntaxin	IPR006011: Syntaxin, N-terminal domain; IPR010989: SNARE	GO:0016020 CC: membrane;GO:0016192 BP: vesicle-mediated transport	3666.29	-0.683142	0.034233
TraesCS7D02G354100		Hemoglobin-like protein	PF01152: Bacterial-like globin	IPR001486: Truncated hemoglobin; IPR009050: Globin-like	GO:0019825 MF: oxygen binding	520.177	-0.724354	0.00878508
TraesCS5B02G033100		transthyretin-like protein				2226.15	-0.773318	0.00151775
TraesCS6D02G297600		S-adenosyl-L-methionine-dependent methyltransferases superfamily protein	PF03141: Putative S-adenosyl-L-methionine-dependent methyltransferase	IPR004159: Putative S-adenosyl-L-methionine-dependent methyltransferase; IPR029063: S-adenosyl-L-methionine-dependent methyltransferase	GO:0008168 MF: methyltransferase activity	330.793	-0.853767	0.044835
TraesCS7A02G255700		Auxin-induced in root cultures protein 12	PF04526: Protein of unknown function (DUF568)	IPR005018: DOMON domain		534.018	-0.870136	0.0138741
TraesCS5A02G220400		WAT1-related protein	PF00892: EamA-like transporter family	IPR000620: EamA domain	GO:0016020 CC: membrane;GO:0016021 CC: integral component of membrane	885.06	-0.883086	0.0196538
TraesCS2B02G370600		Endoglucanase	PF00759: Glycosyl hydrolase family 9	IPR001701: Glycoside hydrolase family 9; IPR008928: Six-hairpin glycosidase-like; IPR018221: Glycoside hydrolase family 9, His active site; IPR033126: Glycosyl hydrolases family 9, Asp/Glu active sites	GO:0003824 MF: catalytic activity;GO:0004553 MF: hydrolase activity, hydrolyzing O-glycosyl compounds;GO:0005975 BP: carbohydrate metabolic process	2295.45	-0.902974	0.00472015
TraesCS5A02G048400		2-oxoglutarate and Fe(II)-dependent oxygenase superfamily protein, putative	PF14226: non-haem dioxygenase in morphine synthesis N-terminal; PF03171: 2OG-Fe(II) oxygenase superfamily	IPR005123: Oxoglutarate/iron-dependent dioxygenase; IPR026992: Non-haem dioxygenase N-terminal domain; IPR027443: Isopenicillin N synthase-like	GO:0016491 MF: oxidoreductase activity;GO:0055114 BP: oxidation-reduction process	542.508	-0.919146	0.00341821
TraesCS5B02G431100		Ubiquitin-conjugating enzyme (E2)	PF00179: Ubiquitin-conjugating enzyme	IPR000608: Ubiquitin-conjugating enzyme E2; IPR016135: Ubiquitin-conjugating enzyme/RWD-like; IPR023313: Ubiquitin-conjugating enzyme, active site		1882.82	-0.928538	0.0463603
TraesCS4A02G066500		RNA/RNP complex-1-interacting phosphatase, putative				219.767	-0.955382	0.0256695
TraesCS2A02G381900		MYB-related protein	PF00249: Myb-like DNA-binding domain	IPR001005: SANT/Myb domain; IPR009057: Homeobox domain-like; IPR017930: Myb domain	GO:0003677 MF: DNA binding	650.072	-0.958463	0.0471243
TraesCS1B02G041300		Transducin/WD40 repeat protein	PF00400: WD domain, G-beta repeat	IPR001680: WD40 repeat; IPR015943: WD40/YVTN repeat-like-containing domain; IPR017986: WD40-repeat-containing domain; IPR020472: G-protein beta WD-40 repeat	GO:0005515 MF: protein binding	518.546	-0.959125	0.0145539
TraesCS2D02G351300		Endoglucanase	PF00759: Glycosyl hydrolase family 9	IPR001701: Glycoside hydrolase family 9; IPR008928: Six-hairpin glycosidase-like; IPR018221: Glycoside hydrolase family 9, His active site; IPR033126: Glycosyl hydrolases family 9, Asp/Glu active sites	GO:0003824 MF: catalytic activity;GO:0004553 MF: hydrolase activity, hydrolyzing O-glycosyl compounds;GO:0005975 BP: carbohydrate metabolic process	1867.08	-0.96956	0.0116039
TraesCS1A02G433300		Cytoplasmic membrane protein	PF09835: Uncharacterized protein conserved in bacteria (DUF2062)	IPR018639: Domain of unknown function DUF2062		343.858	-0.980451	0.0476662
TraesCS7B02G259300		Hemoglobin-like protein	PF01152: Bacterial-like globin	IPR001486: Truncated hemoglobin; IPR009050: Globin-like	GO:0019825 MF: oxygen binding	344.439	-0.985374	0.0206758
TraesCS1B02G194700		Glutathione S-transferase	PF02798: Glutathione S-transferase, N-terminal domain; PF13410: Glutathione S-transferase, C-terminal domain	IPR004045: Glutathione S-transferase, N-terminal; IPR010987: Glutathione S-transferase, C-terminal-like; IPR012336: Thioredoxin-like fold	GO:0005515 MF: protein binding	774.123	-0.994535	0.0148818
TraesCS5B02G208100		Cysteine protease	PF08246: Cathepsin propeptide inhibitor domain (I29); PF00112: Papain family cysteine protease	IPR000169: Cysteine peptidase, cysteine active site; IPR000668: Peptidase C1A, papain C-terminal; IPR013201: Cathepsin propeptide inhibitor domain (I29); IPR025660: Cysteine peptidase, histidine active site; IPR025661: Cysteine peptidase, asparagine active site	GO:0006508 BP: proteolysis;GO:0008234 MF: cysteine-type peptidase activity	10397.9	-0.996644	0.0150479
TraesCS4B02G062400		Cathepsin B-like cysteine protease	PF08127: Peptidase family C1 propeptide; PF00112: Papain family cysteine protease	IPR000169: Cysteine peptidase, cysteine active site; IPR000668: Peptidase C1A, papain C-terminal; IPR012599: Peptidase C1A, propeptide; IPR025660: Cysteine peptidase, histidine active site	GO:0004197 MF: cysteine-type endopeptidase activity;GO:0006508 BP: proteolysis;GO:0008234 MF: cysteine-type peptidase activity;GO:0050790 BP: regulation of catalytic activity	475.273	-1.00392	0.0186984
TraesCS5A02G276700		Calcium-transporting ATPase	PF12515: Ca2+-ATPase N terminal autoinhibitory domain; PF00690: Cation transporter/ATPase, N-terminus; PF00122: E1-E2 ATPase; PF00702: haloacid dehalogenase-like hydrolase; PF00689: Cation transporting ATPase, C-terminus	IPR001757: P-type ATPase; IPR004014: Cation-transporting P-type ATPase, N-terminal; IPR006068: Cation-transporting P-type ATPase, C-terminal; IPR006408: P-type ATPase, subfamily IIB; IPR008250: P-type ATPase, A domain; IPR018303: P-type ATPase, phosphorylation site; IPR023214: HAD-like domain; IPR023298: P-type ATPase, transmembrane domain; IPR023299: P-type ATPase, cytoplasmic domain N; IPR02475…	GO:0000166 MF: nucleotide binding;GO:0005388 MF: calcium-transporting ATPase activity;GO:0005516 MF: calmodulin binding;GO:0005524 MF: ATP binding;GO:0016020 CC: membrane;GO:0016021 CC: integral component of membrane;GO:0046872 MF: metal ion binding;GO:0070588 BP: calcium ion transmembrane transport	366.282	-1.01852	0.0419282
TraesCS3D02G202300		PHD finger family protein	PF00628: PHD-finger	IPR001487: Bromodomain; IPR001965: Zinc finger, PHD-type; IPR011011: Zinc finger, FYVE/PHD-type; IPR013083: Zinc finger, RING/FYVE/PHD-type; IPR019787: Zinc finger, PHD-finger	GO:0005515 MF: protein binding;GO:0008270 MF: zinc ion binding	117.182	-1.02655	0.041691
TraesCS2D02G549300		Amine oxidase family protein	PF01593: Flavin containing amine oxidoreductase	IPR001613: Flavin amine oxidase; IPR002937: Amine oxidase; IPR023753: FAD/NAD(P)-binding domain	GO:0016491 MF: oxidoreductase activity;GO:0055114 BP: oxidation-reduction process	2284.02	-1.02681	0.0361484
TraesCS2A02G076100		IAA-amino acid hydrolase ILR1	PF01546: Peptidase family M20/M25/M40; PF07687: Peptidase dimerisation domain	IPR002933: Peptidase M20; IPR011650: Peptidase M20, dimerisation domain; IPR017439: Amidohydrolase	GO:0008152 BP: metabolic process;GO:0016787 MF: hydrolase activity	417.304	-1.03554	0.000554705
TraesCS1D02G234600		Transmembrane protein, putative				358.716	-1.03568	0.00570165
TraesCS4A02G096500		Haloacid dehalogenase-like hydrolase family protein, putative, expressed		IPR006439: HAD hydrolase, subfamily IA; IPR010237: Pyrimidine 5-nucleotidase; IPR023214: HAD-like domain	GO:0008152 BP: metabolic process;GO:0016787 MF: hydrolase activity	1995.45	-1.03855	0.0186246
TraesCS7B02G296500		Processing peptidase	PF00675: Insulinase (Peptidase family M16); PF05193: Peptidase M16 inactive domain	IPR007863: Peptidase M16, C-terminal; IPR011249: Metalloenzyme, LuxS/M16 peptidase-like; IPR011765: Peptidase M16, N-terminal	GO:0003824 MF: catalytic activity;GO:0046872 MF: metal ion binding	477.774	-1.06573	0.000206877
TraesCS4A02G355700		RNA-binding protein	PF00076: RNA recognition motif. (a.k.a. RRM, RBD, or RNP domain); PF00098: Zinc knuckle	IPR000504: RNA recognition motif domain; IPR001878: Zinc finger, CCHC-type; IPR003954: RNA recognition motif domain, eukaryote	GO:0003676 MF: nucleic acid binding;GO:0008270 MF: zinc ion binding	298.542	-1.07434	0.0144865
TraesCS1D02G094800		Glutathione S-transferase	PF02798: Glutathione S-transferase, N-terminal domain; PF00043: Glutathione S-transferase, C-terminal domain	IPR004045: Glutathione S-transferase, N-terminal; IPR004046: Glutathione S-transferase, C-terminal; IPR010987: Glutathione S-transferase, C-terminal-like; IPR012336: Thioredoxin-like fold	GO:0005515 MF: protein binding	168.275	-1.07596	0.0366166
TraesCS7B02G038200		Chalcone-flavonone isomerase family protein	PF02431: Chalcone-flavanone isomerase	IPR016087: Chalcone isomerase; IPR016088: Chalcone isomerase, 3-layer sandwich; IPR016089: Chalcone isomerase, orthogonal bundle domain	GO:0009813 BP: flavonoid biosynthetic process;GO:0016872 MF: intramolecular lyase activity;GO:0045430 MF: chalcone isomerase activity	1605.08	-1.09298	0.045954
TraesCS6D02G062500		DNA-directed RNA polymerase II subunit rpb4	PF03874: RNA polymerase Rpb4	IPR005574: RNA polymerase II, Rpb4; IPR006590: RNA polymerase II, Rpb4, core; IPR010997: HRDC-like	GO:0000166 MF: nucleotide binding;GO:0003824 MF: catalytic activity;GO:0003899 MF: DNA-directed 5'-3' RNA polymerase activity;GO:0006351 BP: transcription, DNA-templated;GO:0044237 BP: cellular metabolic process	234.263	-1.10082	0.0182149
TraesCS6D02G322200		Chaperone protein dnaJ	PF00226: DnaJ domain	IPR001623: DnaJ domain		374.267	-1.10212	3.55814e-05
TraesCS4B02G220900		Topless-related protein 1	PF00400: WD domain, G-beta repeat	IPR001680: WD40 repeat; IPR006594: LIS1 homology motif; IPR006595: CTLH, C-terminal LisH motif; IPR011042: Six-bladed beta-propeller, TolB-like; IPR011047: Quinoprotein alcohol dehydrogenase-like superfamily; IPR011048: Cytochrome cd1-nitrite reductase-like, haem d1 domain; IPR015943: WD40/YVTN repeat-like-containing domain; IPR017986: WD40-repeat-containing domain; IPR019775: WD40 repeat, conser…	GO:0005515 MF: protein binding	1016.23	-1.11364	0.000175268
TraesCS3D02G322500		DNA-3-methyladenine glycosylase	PF03352: Methyladenine glycosylase	IPR005019: Methyladenine glycosylase; IPR011257: DNA glycosylase	GO:0003824 MF: catalytic activity;GO:0006281 BP: DNA repair;GO:0006284 BP: base-excision repair;GO:0008725 MF: DNA-3-methyladenine glycosylase activity	415.621	-1.11537	0.0243074
TraesCS4A02G097900		70 kDa heat shock protein	PF00012: Hsp70 protein	IPR013126: Heat shock protein 70 family; IPR018181: Heat shock protein 70, conserved site; IPR029047: Heat shock protein 70kD, peptide-binding domain; IPR029048: Heat shock protein 70kD, C-terminal domain		693.198	-1.1236	0.0401729
TraesCS3D02G423600		Glycosyltransferase	PF03407: Nucleotide-diphospho-sugar transferase	IPR005069: Nucleotide-diphospho-sugar transferase; IPR029044: Nucleotide-diphospho-sugar transferases		1009.17	-1.12363	0.0137816
TraesCS5D02G157600		Ferritin	PF00210: Ferritin-like domain	IPR008331: Ferritin/DPS protein domain; IPR009040: Ferritin-like diiron domain; IPR009078: Ferritin-like superfamily; IPR012347: Ferritin-related; IPR014034: Ferritin, conserved site	GO:0006879 BP: cellular iron ion homeostasis;GO:0008199 MF: ferric iron binding	1037.95	-1.13582	0.00562147
TraesCS4D02G208800		Haloacid dehalogenase-like hydrolase family protein, putative, expressed		IPR006439: HAD hydrolase, subfamily IA; IPR010237: Pyrimidine 5-nucleotidase; IPR023214: HAD-like domain	GO:0008152 BP: metabolic process;GO:0016787 MF: hydrolase activity	2270.42	-1.13916	0.00227929
TraesCS5A02G210100		Cysteine protease	PF08246: Cathepsin propeptide inhibitor domain (I29); PF00112: Papain family cysteine protease	IPR000169: Cysteine peptidase, cysteine active site; IPR000668: Peptidase C1A, papain C-terminal; IPR013201: Cathepsin propeptide inhibitor domain (I29); IPR025660: Cysteine peptidase, histidine active site; IPR025661: Cysteine peptidase, asparagine active site	GO:0006508 BP: proteolysis;GO:0008234 MF: cysteine-type peptidase activity	8810.61	-1.15345	0.0169673
TraesCS2D02G168300		Trehalose 6-phosphate phosphatase	PF02358: Trehalose-phosphatase	IPR003337: Trehalose-phosphatase; IPR006379: HAD-superfamily hydrolase, subfamily IIB; IPR023214: HAD-like domain	GO:0003824 MF: catalytic activity;GO:0005992 BP: trehalose biosynthetic process	225.713	-1.18095	0.00158007
TraesCS6D02G288900		D-ribose-binding periplasmic	PF14009: Domain of unknown function (DUF4228)	IPR025322: Protein of unknown function DUF4228, plant		341.284	-1.18419	0.0285288
TraesCS5D02G457000		Vps51/Vps67 family (components of vesicular transport) protein				244.931	-1.19058	0.0213427
TraesCS2B02G399200		MYB-related protein	PF00249: Myb-like DNA-binding domain	IPR001005: SANT/Myb domain; IPR009057: Homeobox domain-like; IPR017877: Myb-like domain; IPR017930: Myb domain	GO:0003677 MF: DNA binding	1217.03	-1.19356	0.00496134
TraesCS2B02G118900		Stress responsive protein		IPR000772: Ricin B, lectin domain		1168.05	-1.20392	0.0142166
TraesCS6A02G174000		UPF0047 protein YjbQ	PF01894: Uncharacterised protein family UPF0047	IPR001602: Uncharacterised protein family UPF0047		277.256	-1.20522	0.00859411
TraesCS5B02G035900		Homeobox-leucine zipper family protein / lipid-binding START domain-containing protein				107.004	-1.20989	0.035438
TraesCS4D02G344300		Aquaporin-like protein	PF00230: Major intrinsic protein	IPR000425: Major intrinsic protein; IPR022357: Major intrinsic protein, conserved site; IPR023271: Aquaporin-like	GO:0005215 MF: transporter activity;GO:0006810 BP: transport;GO:0016020 CC: membrane	434.437	-1.2155	0.0256306
TraesCS2D02G576000		Protein NRT1/ PTR FAMILY 5.5	PF00854: POT family	IPR000109: Proton-dependent oligopeptide transporter family; IPR020846: Major facilitator superfamily domain	GO:0005215 MF: transporter activity;GO:0006810 BP: transport;GO:0016020 CC: membrane	139.774	-1.2309	0.0251069
TraesCS7D02G512200		Protein kinase, putative	PF07714: Protein tyrosine kinase	IPR000719: Protein kinase domain; IPR001245: Serine-threonine/tyrosine-protein kinase, catalytic domain; IPR011009: Protein kinase-like domain	GO:0004672 MF: protein kinase activity;GO:0005524 MF: ATP binding;GO:0006468 BP: protein phosphorylation	331.272	-1.24245	1.60952e-06
TraesCS6B02G377500		Protein kinase-like	PF00564: PB1 domain; PF07714: Protein tyrosine kinase	IPR000270: PB1 domain; IPR000719: Protein kinase domain; IPR001245: Serine-threonine/tyrosine-protein kinase, catalytic domain; IPR008271: Serine/threonine-protein kinase, active site; IPR011009: Protein kinase-like domain; IPR017441: Protein kinase, ATP binding site	GO:0004672 MF: protein kinase activity;GO:0005515 MF: protein binding;GO:0005524 MF: ATP binding;GO:0006468 BP: protein phosphorylation	443.59	-1.24701	0.000663858
TraesCS6A02G341900		Chaperone protein dnaJ	PF00226: DnaJ domain	IPR001623: DnaJ domain		149.611	-1.24876	0.0214163
TraesCS4A02G144500		50S ribosomal protein L6, putative, expressed	PF00347: Ribosomal protein L6	IPR002358: Ribosomal protein L6, conserved site; IPR019906: Ribosomal protein L6, bacterial-type; IPR020040: Ribosomal protein L6, alpha-beta domain	GO:0003735 MF: structural constituent of ribosome;GO:0005622 CC: intracellular;GO:0005840 CC: ribosome;GO:0006412 BP: translation;GO:0019843 MF: rRNA binding	220.8	-1.2559	0.00562147
TraesCS5D02G216300		Cysteine protease	PF08246: Cathepsin propeptide inhibitor domain (I29); PF00112: Papain family cysteine protease	IPR000169: Cysteine peptidase, cysteine active site; IPR000668: Peptidase C1A, papain C-terminal; IPR013201: Cathepsin propeptide inhibitor domain (I29); IPR025660: Cysteine peptidase, histidine active site; IPR025661: Cysteine peptidase, asparagine active site	GO:0006508 BP: proteolysis;GO:0008234 MF: cysteine-type peptidase activity	2279.13	-1.2656	0.0213427
TraesCS4B02G055300		Anthocyanin 5-aromatic acyltransferase	PF02458: Transferase family	IPR003480: Transferase	GO:0016747 MF: transferase activity, transferring acyl groups other than amino-acyl groups	112.325	-1.29399	0.00206382
TraesCS6D02G250500		PLATZ transcription factor	PF04640: PLATZ transcription factor	IPR006734: Protein of unknown function DUF597		1082.39	-1.30097	0.000542919
TraesCS3D02G353600		Calcium-dependent lipid-binding domain-containing protein	PF00168: C2 domain	IPR000008: C2 domain	GO:0005515 MF: protein binding	495.395	-1.3133	0.0220627
TraesCS2A02G067800		Glucose-6-phosphate 1-dehydrogenase	PF00479: Glucose-6-phosphate dehydrogenase, NAD binding domain; PF02781: Glucose-6-phosphate dehydrogenase, C-terminal domain	IPR001282: Glucose-6-phosphate dehydrogenase; IPR016040: NAD(P)-binding domain; IPR019796: Glucose-6-phosphate dehydrogenase, active site; IPR022674: Glucose-6-phosphate dehydrogenase, NAD-binding; IPR022675: Glucose-6-phosphate dehydrogenase, C-terminal	GO:0004345 MF: glucose-6-phosphate dehydrogenase activity;GO:0006006 BP: glucose metabolic process;GO:0050661 MF: NADP binding;GO:0055114 BP: oxidation-reduction process	129.516	-1.31407	0.0380748
TraesCS5D02G125700		Amino acid permease	PF01490: Transmembrane amino acid transporter protein	IPR013057: Amino acid transporter, transmembrane domain		468.229	-1.31643	0.040744
TraesCS2B02G579100		Amine oxidase family protein	PF01593: Flavin containing amine oxidoreductase	IPR001613: Flavin amine oxidase; IPR002937: Amine oxidase; IPR023753: FAD/NAD(P)-binding domain	GO:0016491 MF: oxidoreductase activity;GO:0055114 BP: oxidation-reduction process	606.024	-1.31926	0.0229179
TraesCS2A02G183900		GH3.3	PF03321: GH3 auxin-responsive promoter	IPR004993: GH3 family		1179.25	-1.32452	0.0242561
TraesCS5D02G491900		Actin depolymerizing factor	PF00241: Cofilin/tropomyosin-type actin-binding protein	IPR002108: Actin-depolymerising factor homology domain; IPR029006: ADF-H/Gelsolin-like domain	GO:0003779 MF: actin binding;GO:0005622 CC: intracellular	416.341	-1.32861	0.0205722
TraesCS5B02G196600		Protein kinase	PF00069: Protein kinase domain	IPR000719: Protein kinase domain; IPR008271: Serine/threonine-protein kinase, active site; IPR011009: Protein kinase-like domain; IPR017441: Protein kinase, ATP binding site	GO:0004672 MF: protein kinase activity;GO:0005524 MF: ATP binding;GO:0006468 BP: protein phosphorylation	158.478	-1.35235	0.0224615
TraesCS3A02G484600		Amino acid permease	PF13520: Amino acid permease	IPR002293: Amino acid/polyamine transporter I	GO:0003333 BP: amino acid transmembrane transport;GO:0015171 MF: amino acid transmembrane transporter activity;GO:0016020 CC: membrane	100.93	-1.36801	0.0144865
TraesCS1A02G390500		Protein PLANT CADMIUM RESISTANCE 2	PF04749: PLAC8 family	IPR006461: PLAC8 motif-containing protein		282.681	-1.37394	0.013585
TraesCS5A02G518300		Aquaporin-like protein	PF00230: Major intrinsic protein	IPR000425: Major intrinsic protein; IPR022357: Major intrinsic protein, conserved site; IPR023271: Aquaporin-like	GO:0005215 MF: transporter activity;GO:0006810 BP: transport;GO:0016020 CC: membrane	1280.43	-1.3771	0.00858245
TraesCS2B02G316300		Ubiquitin interaction motif-containing family protein	PF13898: Domain of unknown function (DUF4205)	IPR003903: Ubiquitin interacting motif; IPR011992: EF-hand domain pair; IPR025257: Domain of unknown function DUF4205		345.209	-1.37791	7.12733e-08
TraesCS2D02G131100		Mediator of RNA polymerase II transcription subunit 3				143.506	-1.3804	0.00209579
TraesCS4D02G207500		70 kDa heat shock protein	PF00012: Hsp70 protein	IPR013126: Heat shock protein 70 family; IPR018181: Heat shock protein 70, conserved site; IPR029047: Heat shock protein 70kD, peptide-binding domain; IPR029048: Heat shock protein 70kD, C-terminal domain		1909.51	-1.38289	0.0112452
TraesCS6B02G375800		Membrane protein of er body-like protein				183.74	-1.38962	0.0433982
TraesCS1B02G173400		Transporter-related family protein	PF03151: Triose-phosphate Transporter family	IPR004853: Sugar phosphate transporter domain		459.026	-1.39071	0.0123074
TraesCS7B02G145300		tRNA uridine 5-carboxymethylaminomethyl modification enzyme MnmG				285.373	-1.39984	0.018561
TraesCS4B02G246000		GDP-mannose transporter	PF03151: Triose-phosphate Transporter family	IPR004853: Sugar phosphate transporter domain		173.731	-1.42478	0.0274606
TraesCS3B02G217400		Ribonuclease I				205.749	-1.43056	0.0124244
TraesCS4A02G109700		Trichome birefringence-like protein	PF14416: PMR5 N terminal Domain; PF13839: GDSL/SGNH-like Acyl-Esterase family found in Pmr5 and Cas1p	IPR025846: PMR5 N-terminal domain; IPR026057: PC-Esterase		66.4844	-1.43214	0.024534
TraesCS4D02G262900		Sugar transporter family protein, expressed	PF00083: Sugar (and other) transporter	IPR003663: Sugar/inositol transporter; IPR005828: Major facilitator, sugar transporter-like; IPR005829: Sugar transporter, conserved site; IPR020846: Major facilitator superfamily domain	GO:0005215 MF: transporter activity;GO:0016020 CC: membrane;GO:0016021 CC: integral component of membrane;GO:0022857 MF: transmembrane transporter activity;GO:0022891 MF: substrate-specific transmembrane transporter activity;GO:0055085 BP: transmembrane transport	114.715	-1.43753	0.0395026
TraesCS3B02G406200		Glucan endo-1,3-beta-glucosidase, putative	PF00332: Glycosyl hydrolases family 17	IPR000490: Glycoside hydrolase family 17; IPR017853: Glycoside hydrolase superfamily	GO:0004553 MF: hydrolase activity, hydrolyzing O-glycosyl compounds;GO:0005975 BP: carbohydrate metabolic process	286.955	-1.43957	3.14818e-05
TraesCS5B02G239600		Protein kinase	PF00069: Protein kinase domain; PF07714: Protein tyrosine kinase	IPR000719: Protein kinase domain; IPR001245: Serine-threonine/tyrosine-protein kinase, catalytic domain; IPR008271: Serine/threonine-protein kinase, active site; IPR011009: Protein kinase-like domain; IPR017441: Protein kinase, ATP binding site	GO:0004672 MF: protein kinase activity;GO:0005524 MF: ATP binding;GO:0006468 BP: protein phosphorylation	93.4129	-1.44997	0.0362673
TraesCS2B02G294500		Peptidylprolyl isomerase	PF00254: FKBP-type peptidyl-prolyl cis-trans isomerase; PF00515: Tetratricopeptide repeat	IPR001179: FKBP-type peptidyl-prolyl cis-trans isomerase domain; IPR001440: Tetratricopeptide repeat 1; IPR011990: Tetratricopeptide-like helical domain; IPR013026: Tetratricopeptide repeat-containing domain; IPR019734: Tetratricopeptide repeat	GO:0005515 MF: protein binding	567.398	-1.45015	2.77675e-05
TraesCS1B02G117400		1-aminocyclopropane-1-carboxylate oxidase	PF14226: non-haem dioxygenase in morphine synthesis N-terminal; PF03171: 2OG-Fe(II) oxygenase superfamily	IPR005123: Oxoglutarate/iron-dependent dioxygenase; IPR026992: Non-haem dioxygenase N-terminal domain; IPR027443: Isopenicillin N synthase-like	GO:0016491 MF: oxidoreductase activity;GO:0055114 BP: oxidation-reduction process	383.045	-1.45438	0.000915905
TraesCS6D02G112200		Protein kinase, putative	PF12819: Carbohydrate-binding protein of the ER; PF13855: Leucine rich repeat; PF07714: Protein tyrosine kinase	IPR000719: Protein kinase domain; IPR001245: Serine-threonine/tyrosine-protein kinase, catalytic domain; IPR001611: Leucine-rich repeat; IPR008271: Serine/threonine-protein kinase, active site; IPR011009: Protein kinase-like domain; IPR024788: Malectin-like carbohydrate-binding domain; IPR032675: Leucine-rich repeat domain, L domain-like	GO:0004672 MF: protein kinase activity;GO:0005515 MF: protein binding;GO:0005524 MF: ATP binding;GO:0006468 BP: protein phosphorylation	87.2423	-1.47196	0.00472911
TraesCS5B02G213900		Serine protease HtrA-like	PF13365: Trypsin-like peptidase domain; PF13180: PDZ domain	IPR001478: PDZ domain; IPR009003: Peptidase S1, PA clan	GO:0005515 MF: protein binding	122.537	-1.47926	0.0157904
TraesCS1A02G192800		PLATZ transcription factor	PF04640: PLATZ transcription factor	IPR006734: Protein of unknown function DUF597		115.127	-1.50972	0.0278494
TraesCS5A02G514700		Homeobox protein BEL1-like protein	PF07526: Associated with HOX; PF05920: Homeobox KN domain	IPR001356: Homeobox domain; IPR006563: POX domain; IPR008422: Homeobox KN domain; IPR009057: Homeobox domain-like	GO:0003677 MF: DNA binding;GO:0006355 BP: regulation of transcription, DNA-templated	80.646	-1.52136	0.0188339
TraesCS5D02G516500		RNA-binding protein	PF00076: RNA recognition motif. (a.k.a. RRM, RBD, or RNP domain); PF00098: Zinc knuckle	IPR000504: RNA recognition motif domain; IPR001878: Zinc finger, CCHC-type; IPR003954: RNA recognition motif domain, eukaryote	GO:0003676 MF: nucleic acid binding;GO:0008270 MF: zinc ion binding	264.822	-1.55825	1.45865e-06
TraesCS1A02G263600		Gibberellin 20 oxidase 2	PF14226: non-haem dioxygenase in morphine synthesis N-terminal; PF03171: 2OG-Fe(II) oxygenase superfamily	IPR005123: Oxoglutarate/iron-dependent dioxygenase; IPR026992: Non-haem dioxygenase N-terminal domain; IPR027443: Isopenicillin N synthase-like	GO:0016491 MF: oxidoreductase activity;GO:0055114 BP: oxidation-reduction process	295.511	-1.56227	0.034233
TraesCS2A02G101600		Stress responsive protein		IPR000772: Ricin B, lectin domain		1302.82	-1.57212	0.0325991
TraesCS1D02G227400		Glycine-rich protein family				116.735	-1.57793	0.0155513
TraesCS3D02G428400		transmembrane protein	PF14364: Domain of unknown function (DUF4408)	IPR025520: Domain of unknown function DUF4408		143.425	-1.58058	0.0392708
TraesCS7D02G371100		Cytoplasmic tRNA 2-thiolation protein 1				418.421	-1.58272	0.0118297
TraesCS6B02G335900		Aquaporin-1	PF00230: Major intrinsic protein	IPR000425: Major intrinsic protein; IPR022357: Major intrinsic protein, conserved site; IPR023271: Aquaporin-like	GO:0005215 MF: transporter activity;GO:0006810 BP: transport;GO:0016020 CC: membrane	191.254	-1.58799	0.00278668
TraesCS3D02G302100		transmembrane protein, putative (Protein of unknown function DUF2359, transmembrane)				235.216	-1.61164	0.0325009
TraesCS2B02G311900		Cell wall invertase	PF00251: Glycosyl hydrolases family 32 N-terminal domain; PF08244: Glycosyl hydrolases family 32 C terminal	IPR001362: Glycoside hydrolase, family 32; IPR013148: Glycosyl hydrolase family 32, N-terminal; IPR013189: Glycosyl hydrolase family 32, C-terminal; IPR013320: Concanavalin A-like lectin/glucanase domain; IPR018053: Glycoside hydrolase, family 32, active site; IPR023296: Glycosyl hydrolase, five-bladed beta-propellor domain	GO:0004553 MF: hydrolase activity, hydrolyzing O-glycosyl compounds;GO:0005975 BP: carbohydrate metabolic process	593.116	-1.61307	7.90209e-05
TraesCS7D02G523800		Carbonic anhydrase	PF00194: Eukaryotic-type carbonic anhydrase	IPR001148: Alpha carbonic anhydrase; IPR018338: Carbonic anhydrase, alpha-class, conserved site	GO:0004089 MF: carbonate dehydratase activity;GO:0006730 BP: one-carbon metabolic process;GO:0008270 MF: zinc ion binding	3012.56	-1.63507	0.00146033
TraesCS5B02G219500		WAT1-related protein	PF00892: EamA-like transporter family	IPR000620: EamA domain	GO:0016020 CC: membrane;GO:0016021 CC: integral component of membrane	177.404	-1.65529	0.00523453
TraesCS3B02G063200		Non-specific lipid-transfer protein	PF00234: Protease inhibitor/seed storage/LTP family	IPR000528: Plant lipid transfer protein/Par allergen; IPR016140: Bifunctional inhibitor/plant lipid transfer protein/seed storage helical domain	GO:0006869 BP: lipid transport;GO:0008289 MF: lipid binding	961.557	-1.65617	0.0142284
TraesCS2A02G165100		Chaperone protein DnaJ		IPR001623: DnaJ domain		155.97	-1.65989	4.5027e-06
TraesCS2D02G227800		Heat-shock protein, putative	PF00011: Hsp20/alpha crystallin family	IPR002068: Alpha crystallin/Hsp20 domain; IPR008978: HSP20-like chaperone		424.825	-1.66472	0.000844783
TraesCS5B02G209100		Cytochrome P450	PF00067: Cytochrome P450	IPR001128: Cytochrome P450; IPR002401: Cytochrome P450, E-class, group I; IPR017972: Cytochrome P450, conserved site	GO:0005506 MF: iron ion binding;GO:0016705 MF: oxidoreductase activity, acting on paired donors, with incorporation or reduction of molecular oxygen;GO:0020037 MF: heme binding;GO:0055114 BP: oxidation-reduction process	137.94	-1.66896	0.0201905
TraesCS4D02G106100		Serpin family protein	PF00079: Serpin (serine protease inhibitor)	IPR023795: Serpin, conserved site; IPR023796: Serpin domain		91.5445	-1.67412	0.00971944
TraesCS3B02G378800		Calcium-binding protein 39	PF08569: Mo25-like	IPR011989: Armadillo-like helical; IPR013878: Mo25-like; IPR016024: Armadillo-type fold	GO:0005488 MF: binding	121.95	-1.6785	0.0213427
TraesCS4B02G077900		Gibberellin-regulated protein 1	PF02704: Gibberellin regulated protein	IPR003854: Gibberellin regulated protein		114.983	-1.6808	0.0137117
TraesCS2D02G105500		Alpha-galactosidase	PF16499: Alpha galactosidase A	IPR002241: Glycoside hydrolase, family 27; IPR013785: Aldolase-type TIM barrel; IPR017853: Glycoside hydrolase superfamily	GO:0003824 MF: catalytic activity;GO:0004553 MF: hydrolase activity, hydrolyzing O-glycosyl compounds;GO:0005975 BP: carbohydrate metabolic process	723.563	-1.68397	6.66107e-06
TraesCS2D02G174200		cold regulated protein 27				330.544	-1.70009	0.000519609
TraesCS3B02G390700		70 kDa heat shock protein	PF00012: Hsp70 protein	IPR013126: Heat shock protein 70 family; IPR018181: Heat shock protein 70, conserved site; IPR029047: Heat shock protein 70kD, peptide-binding domain; IPR029048: Heat shock protein 70kD, C-terminal domain		109.293	-1.70219	0.019628
TraesCS5A02G515600		2-oxoglutarate (2OG) and Fe(II)-dependent oxygenase superfamily protein	PF14226: non-haem dioxygenase in morphine synthesis N-terminal; PF03171: 2OG-Fe(II) oxygenase superfamily	IPR005123: Oxoglutarate/iron-dependent dioxygenase; IPR026992: Non-haem dioxygenase N-terminal domain; IPR027443: Isopenicillin N synthase-like	GO:0016491 MF: oxidoreductase activity;GO:0055114 BP: oxidation-reduction process	841.213	-1.70298	0.00804651
TraesCS1B02G369400		Acid phosphatase/vanadium-dependent haloperoxidase-related protein	PF02681: Divergent PAP2 family	IPR000326: Phosphatidic acid phosphatase type 2/haloperoxidase; IPR003832: Acid phosphatase/vanadium-dependent haloperoxidase-related		49.5522	-1.70485	0.0170289
TraesCS2D02G178100		Kinase family protein	PF07714: Protein tyrosine kinase	IPR000719: Protein kinase domain; IPR001245: Serine-threonine/tyrosine-protein kinase, catalytic domain; IPR008271: Serine/threonine-protein kinase, active site; IPR011009: Protein kinase-like domain	GO:0004672 MF: protein kinase activity;GO:0005524 MF: ATP binding;GO:0006468 BP: protein phosphorylation	195.348	-1.73198	0.0213226
TraesCS2B02G211400		Ribonuclease R				168.667	-1.736	2.54824e-05
TraesCS3B02G378100		LOB domain-containing protein, putative	PF03195: Protein of unknown function DUF260	IPR004883: Lateral organ boundaries, LOB		172.387	-1.75956	0.0494246
TraesCS6A02G092600		Bifunctional purine biosynthesis protein PurH				307.807	-1.77314	0.00149164
TraesCS7D02G008800		Beta-fructofuranosidase 1	PF00251: Glycosyl hydrolases family 32 N-terminal domain; PF08244: Glycosyl hydrolases family 32 C terminal	IPR001362: Glycoside hydrolase, family 32; IPR013148: Glycosyl hydrolase family 32, N-terminal; IPR013189: Glycosyl hydrolase family 32, C-terminal; IPR013320: Concanavalin A-like lectin/glucanase domain; IPR023296: Glycosyl hydrolase, five-bladed beta-propellor domain	GO:0004553 MF: hydrolase activity, hydrolyzing O-glycosyl compounds;GO:0005975 BP: carbohydrate metabolic process	539.415	-1.7797	0.0361921
TraesCS7D02G478800		Auxin efflux carrier component	PF03547: Membrane transport protein	IPR004776: Membrane transport protein; IPR014024: Auxin efflux carrier, plant type	GO:0016021 CC: integral component of membrane;GO:0055085 BP: transmembrane transport	165.432	-1.79335	0.0213427
TraesCS5B02G358000		Splicing factor U2AF, large subunit		IPR000504: RNA recognition motif domain	GO:0003676 MF: nucleic acid binding	62.6164	-1.81218	0.0241231
TraesCS2A02G403800		Amino acid transporter, putative	PF01490: Transmembrane amino acid transporter protein	IPR013057: Amino acid transporter, transmembrane domain		152.91	-1.81333	6.54047e-07
TraesCS3D02G231600		XH/XS domain-containing family protein	PF03468: XS domain; PF03469: XH domain	IPR005379: Uncharacterised domain XH; IPR005380: XS domain	GO:0031047 BP: gene silencing by RNA	215.152	-1.82004	7.13217e-07
TraesCS1B02G283100		neurofilament triplet H protein-like protein				78.6275	-1.82401	0.0111995
TraesCS2D02G074400		IAA-amino acid hydrolase ILR1	PF01546: Peptidase family M20/M25/M40; PF07687: Peptidase dimerisation domain	IPR002933: Peptidase M20; IPR011650: Peptidase M20, dimerisation domain; IPR017439: Amidohydrolase	GO:0008152 BP: metabolic process;GO:0016787 MF: hydrolase activity	83.1368	-1.82848	0.025091
TraesCS4A02G107400	TaIRX9b_A target	Glycosyltransferases	PF03360: Glycosyltransferase family 43	IPR005027: Glycosyl transferase, family 43; IPR029044: Nucleotide-diphospho-sugar transferases	GO:0015018 MF: galactosylgalactosylxylosylprotein 3-beta-glucuronosyltransferase activity;GO:0016020 CC: membrane	937.669	-1.85221	4.97365e-06
TraesCS6A02G134500		Wound-responsive family protein	PF12609: Wound-induced protein	IPR022251: Protein of unknown function wound-induced		146.064	-1.86301	0.0172536
TraesCS5B02G407100		Transcription factor RFX3	PF12274: Protein of unknown function (DUF3615)	IPR022059: Protein of unknown function DUF3615		59.8217	-1.87399	0.00227929
TraesCS5A02G129800		Xyloglucan 6-xylosyltransferase 1	PF05637: galactosyl transferase GMA12/MNN10 family	IPR008630: Glycosyltransferase 34	GO:0016021 CC: integral component of membrane;GO:0016757 MF: transferase activity, transferring glycosyl groups	65.7784	-1.8741	0.00566458
TraesCS7D02G419400		Xyloglucan endotransglucosylase/hydrolase	PF00722: Glycosyl hydrolases family 16; PF06955: Xyloglucan endo-transglycosylase (XET) C-terminus	IPR000757: Glycoside hydrolase family 16; IPR008263: Glycoside hydrolase, family 16, active site; IPR008264: Beta-glucanase; IPR010713: Xyloglucan endo-transglycosylase, C-terminal; IPR013320: Concanavalin A-like lectin/glucanase domain; IPR016455: Xyloglucan endotransglucosylase/hydrolase	GO:0004553 MF: hydrolase activity, hydrolyzing O-glycosyl compounds;GO:0005618 CC: cell wall;GO:0005975 BP: carbohydrate metabolic process;GO:0006073 BP: cellular glucan metabolic process;GO:0010411 BP: xyloglucan metabolic process;GO:0016762 MF: xyloglucan:xyloglucosyl transferase activity;GO:0042546 BP: cell wall biogenesis;GO:0048046 CC: apoplast	1288.36	-1.8783	0.000554705
TraesCS5D02G569800		PGR5-like protein 1A, chloroplastic				1016.75	-1.88314	6.01481e-17
TraesCS2A02G152400		Cytochrome P450	PF00067: Cytochrome P450	IPR001128: Cytochrome P450; IPR002401: Cytochrome P450, E-class, group I; IPR017972: Cytochrome P450, conserved site	GO:0005506 MF: iron ion binding;GO:0016705 MF: oxidoreductase activity, acting on paired donors, with incorporation or reduction of molecular oxygen;GO:0020037 MF: heme binding;GO:0055114 BP: oxidation-reduction process	131.128	-1.88337	0.0196538
TraesCS2A02G088300		Isoflavone reductase-like protein	PF05368: NmrA-like family	IPR008030: NmrA-like domain; IPR016040: NAD(P)-binding domain		303.042	-1.8963	0.000197141
TraesCS5D02G326200		Pseudo response regulator	PF00072: Response regulator receiver domain	IPR001789: Signal transduction response regulator, receiver domain; IPR011006: CheY-like superfamily	GO:0000160 BP: phosphorelay signal transduction system	563.611	-1.89644	0.0321839
TraesCS3B02G400100		Tetratricopeptide repeat (TPR)-like superfamily protein		IPR011990: Tetratricopeptide-like helical domain; IPR013026: Tetratricopeptide repeat-containing domain	GO:0005515 MF: protein binding	81.5116	-1.90854	0.00119686
TraesCS3D02G537900		Ankyrin repeat family protein	PF12796: Ankyrin repeats (3 copies); PF00023: Ankyrin repeat	IPR001841: Zinc finger, RING-type; IPR002110: Ankyrin repeat; IPR013083: Zinc finger, RING/FYVE/PHD-type; IPR020683: Ankyrin repeat-containing domain	GO:0005515 MF: protein binding;GO:0008270 MF: zinc ion binding	229.581	-1.91841	0.00175072
TraesCS3A02G213500		Heavy metal transport/detoxification superfamily protein	PF00403: Heavy-metal-associated domain	IPR006121: Heavy metal-associated domain, HMA	GO:0030001 BP: metal ion transport;GO:0046872 MF: metal ion binding	138.596	-1.92451	0.0436422
TraesCS5A02G143500		Glutathione S-transferase	PF02798: Glutathione S-transferase, N-terminal domain; PF00043: Glutathione S-transferase, C-terminal domain	IPR004045: Glutathione S-transferase, N-terminal; IPR004046: Glutathione S-transferase, C-terminal; IPR010987: Glutathione S-transferase, C-terminal-like; IPR012336: Thioredoxin-like fold	GO:0005515 MF: protein binding	337.403	-1.94463	1.64898e-07
TraesCSU02G196100		Pseudo-response regulator	PF00072: Response regulator receiver domain; PF06203: CCT motif	IPR001789: Signal transduction response regulator, receiver domain; IPR010402: CCT domain; IPR011006: CheY-like superfamily	GO:0000160 BP: phosphorelay signal transduction system;GO:0005515 MF: protein binding	99.0679	-1.95495	0.00859411
TraesCS3D02G317400		NAD(P)H dehydrogenase (Quinone)	PF03358: NADPH-dependent FMN reductase	IPR005025: NADPH-dependent FMN reductase-like; IPR008254: Flavodoxin/nitric oxide synthase; IPR010089: Flavoprotein WrbA; IPR029039: Flavoprotein-like domain	GO:0003955 MF: NAD(P)H dehydrogenase (quinone) activity;GO:0010181 MF: FMN binding;GO:0016491 MF: oxidoreductase activity	148.884	-1.96256	0.000794051
TraesCS1A02G415200		Protein CHUP1, chloroplastic		IPR000381: Inhibin, beta B subunit	GO:0005179 MF: hormone activity;GO:0005576 CC: extracellular region	109.864	-1.96633	0.000200518
TraesCS5D02G414100		HTH-type transcriptional regulator	PF14009: Domain of unknown function (DUF4228)	IPR025322: Protein of unknown function DUF4228, plant		95.2877	-1.96709	0.00355586
TraesCS1A02G444800		Translation initiation factor IF-2				237.297	-1.97721	5.46351e-06
TraesCS6A02G373300		Auxin-responsive protein	PF02309: AUX/IAA family	IPR000270: PB1 domain; IPR033389: AUX/IAA domain	GO:0005515 MF: protein binding	62.7736	-1.9798	0.0123074
TraesCS7A02G053100		Oligopeptide transporter	PF03169: OPT oligopeptide transporter protein	IPR004648: Tetrapeptide transporter, OPT1/isp4; IPR004813: Oligopeptide transporter, OPT superfamily	GO:0055085 BP: transmembrane transport	38.5673	-1.99528	0.0163982
TraesCS2B02G047400		Heat shock protein 90	PF02518: Histidine kinase-, DNA gyrase B-, and HSP90-like ATPase; PF00183: Hsp90 protein	IPR001404: Heat shock protein Hsp90 family; IPR003594: Histidine kinase-like ATPase, C-terminal domain; IPR019805: Heat shock protein Hsp90, conserved site; IPR020568: Ribosomal protein S5 domain 2-type fold; IPR020575: Heat shock protein Hsp90, N-terminal	GO:0005524 MF: ATP binding;GO:0006457 BP: protein folding;GO:0006950 BP: response to stress;GO:0051082 MF: unfolded protein binding	162.088	-2.00461	0.0182149
TraesCS6A02G078400		Plant basic secretory family protein	PF04450: Peptidase of plants and bacteria	IPR007541: Uncharacterised protein family, basic secretory protein		133.378	-2.00815	0.0158796
TraesCS4D02G277300		3-ketoacyl-CoA synthase	PF08392: FAE1/Type III polyketide synthase-like protein; PF08541: 3-Oxoacyl-[acyl-carrier-protein (ACP)] synthase III C terminal	IPR012392: Very-long-chain 3-ketoacyl-CoA synthase; IPR013601: FAE1/Type III polyketide synthase-like protein; IPR013747: 3-Oxoacyl-[acyl-carrier-protein (ACP)] synthase III, C-terminal; IPR016039: Thiolase-like	GO:0003824 MF: catalytic activity;GO:0006633 BP: fatty acid biosynthetic process;GO:0008152 BP: metabolic process;GO:0016020 CC: membrane;GO:0016747 MF: transferase activity, transferring acyl groups other than amino-acyl groups	201.452	-2.01077	0.0213427
TraesCS4B02G316400		WAT1-related protein	PF00892: EamA-like transporter family	IPR000620: EamA domain	GO:0016020 CC: membrane;GO:0016021 CC: integral component of membrane	551.683	-2.03283	0.0001647
TraesCS3A02G428700		GT77 Glycosyltransferase	PF03407: Nucleotide-diphospho-sugar transferase	IPR005069: Nucleotide-diphospho-sugar transferase		588.679	-2.05297	1.21695e-10
TraesCS4B02G091800		Rpr4901.2				81.4107	-2.06645	0.00485939
TraesCS7B02G312600		Peptide transporter, putative	PF00854: POT family	IPR000109: Proton-dependent oligopeptide transporter family; IPR020846: Major facilitator superfamily domain	GO:0005215 MF: transporter activity;GO:0006810 BP: transport;GO:0016020 CC: membrane	87.0574	-2.06901	0.00576629
TraesCS6D02G032900		Serine carboxypeptidase family protein, expressed	PF00450: Serine carboxypeptidase	IPR001563: Peptidase S10, serine carboxypeptidase; IPR029058: Alpha/Beta hydrolase fold; IPR033124: Serine carboxypeptidases, histidine active site	GO:0004185 MF: serine-type carboxypeptidase activity;GO:0006508 BP: proteolysis	40.4374	-2.07032	0.00946118
TraesCS5A02G114700		NAD-dependent protein deacylase	PF01269: Fibrillarin; PF02146: Sir2 family	IPR000692: Fibrillarin; IPR003000: Sirtuin family; IPR026587: Sirtuin, class II; IPR026590: Sirtuin family, catalytic core domain; IPR029035: DHS-like NAD/FAD-binding domain	GO:0003723 MF: RNA binding;GO:0006364 BP: rRNA processing;GO:0008033 BP: tRNA processing;GO:0008168 MF: methyltransferase activity;GO:0070403 MF: NAD+ binding	174.449	-2.07106	5.82427e-06
TraesCS2D02G561400		Late embryogenesis abundant (LEA) hydroxyproline-rich glycoprotein	PF03168: Late embryogenesis abundant protein	IPR004864: Late embryogenesis abundant protein, LEA-14; IPR013783: Immunoglobulin-like fold		440.168	-2.07765	0.00669541
TraesCS6D02G051000		Leucine-rich repeat receptor-like protein kinase family protein	PF08263: Leucine rich repeat N-terminal domain; PF13516: Leucine Rich repeat; PF00560: Leucine Rich Repeat; PF13855: Leucine rich repeat	IPR001611: Leucine-rich repeat; IPR003591: Leucine-rich repeat, typical subtype; IPR013210: Leucine-rich repeat-containing N-terminal, plant-type; IPR032675: Leucine-rich repeat domain, L domain-like	GO:0005515 MF: protein binding	61.9345	-2.08479	0.0281018
TraesCS4D02G357900		BAG family molecular chaperone regulator 6	PF02179: BAG domain	IPR000048: IQ motif, EF-hand binding site; IPR003103: BAG domain	GO:0005515 MF: protein binding;GO:0051087 MF: chaperone binding	125.387	-2.08523	0.0144865
TraesCS5A02G320300		Pseudo response regulator	PF00072: Response regulator receiver domain; PF06203: CCT motif	IPR001789: Signal transduction response regulator, receiver domain; IPR010402: CCT domain; IPR011006: CheY-like superfamily	GO:0000160 BP: phosphorelay signal transduction system;GO:0005515 MF: protein binding	417.388	-2.09466	0.0123074
TraesCS4A02G278900		Germin-like protein 1-1	PF00190: Cupin	IPR001929: Germin; IPR006045: Cupin 1; IPR011051: RmlC-like cupin domain; IPR014710: RmlC-like jelly roll fold; IPR019780: Germin, manganese binding site	GO:0030145 MF: manganese ion binding;GO:0045735 MF: nutrient reservoir activity	216.22	-2.11068	4.37146e-07
TraesCS3B02G380400		Cysteine proteinase	PF08246: Cathepsin propeptide inhibitor domain (I29); PF00112: Papain family cysteine protease	IPR000169: Cysteine peptidase, cysteine active site; IPR000668: Peptidase C1A, papain C-terminal; IPR013201: Cathepsin propeptide inhibitor domain (I29); IPR025660: Cysteine peptidase, histidine active site; IPR025661: Cysteine peptidase, asparagine active site	GO:0006508 BP: proteolysis;GO:0008234 MF: cysteine-type peptidase activity	901.368	-2.11848	0.0148818
TraesCS3B02G388300		Plant protein 1589 of unknown function	PF09713: Plant protein 1589 of unknown function (A_thal_3526)	IPR006476: Conserved hypothetical protein CHP01589, plant		187.118	-2.12358	0.0142284
TraesCS7B02G337100		transmembrane protein, putative (DUF679)	PF05078: Protein of unknown function (DUF679)	IPR007770: Protein of unknown function DUF679		2996.12	-2.12869	0.000364044
TraesCS3A02G428200		Glycosyltransferase	PF03407: Nucleotide-diphospho-sugar transferase	IPR005069: Nucleotide-diphospho-sugar transferase; IPR029044: Nucleotide-diphospho-sugar transferases		60.2093	-2.14213	0.00723338
TraesCS2D02G444200		MYB protein	PF00249: Myb-like DNA-binding domain	IPR001005: SANT/Myb domain; IPR009057: Homeobox domain-like; IPR017930: Myb domain	GO:0003677 MF: DNA binding	100.956	-2.14245	0.0306104
TraesCS3B02G063500		Non-specific lipid-transfer protein	PF00234: Protease inhibitor/seed storage/LTP family	IPR000528: Plant lipid transfer protein/Par allergen; IPR016140: Bifunctional inhibitor/plant lipid transfer protein/seed storage helical domain	GO:0006869 BP: lipid transport;GO:0008289 MF: lipid binding	31.3016	-2.14312	0.0116039
TraesCS7B02G059100		Cytochrome P450	PF00067: Cytochrome P450	IPR001128: Cytochrome P450; IPR002401: Cytochrome P450, E-class, group I; IPR017972: Cytochrome P450, conserved site	GO:0005506 MF: iron ion binding;GO:0016705 MF: oxidoreductase activity, acting on paired donors, with incorporation or reduction of molecular oxygen;GO:0020037 MF: heme binding;GO:0055114 BP: oxidation-reduction process	33.0285	-2.16817	0.0446847
TraesCS5A02G190600		FAD synthetase, chloroplastic	PF06574: FAD synthetase	IPR014729: Rossmann-like alpha/beta/alpha sandwich fold; IPR015864: FAD synthetase	GO:0003919 MF: FMN adenylyltransferase activity;GO:0009231 BP: riboflavin biosynthetic process	154.48	-2.19536	3.05453e-09
TraesCS4D02G173700		Ribosomal protein	PF00252: Ribosomal protein L16p/L10e	IPR001197: Ribosomal protein L10e; IPR016180: Ribosomal protein L10e/L16; IPR018255: Ribosomal protein L10e, conserved site	GO:0003735 MF: structural constituent of ribosome;GO:0005622 CC: intracellular;GO:0005840 CC: ribosome;GO:0006412 BP: translation	91.8049	-2.196	0.0495018
TraesCS3A02G276900		DUF1005 family protein (DUF1005)	PF06219: Protein of unknown function (DUF1005)	IPR010410: Protein of unknown function DUF1005		41.2782	-2.20606	0.0465599
TraesCS5B02G208400		Kinase family protein	PF07714: Protein tyrosine kinase	IPR000719: Protein kinase domain; IPR001245: Serine-threonine/tyrosine-protein kinase, catalytic domain; IPR008271: Serine/threonine-protein kinase, active site; IPR011009: Protein kinase-like domain	GO:0004672 MF: protein kinase activity;GO:0005524 MF: ATP binding;GO:0006468 BP: protein phosphorylation	425.903	-2.20744	0.0348991
TraesCS5A02G436300		Methionine S-methyltransferase	PF00155: Aminotransferase class I and II	IPR004839: Aminotransferase, class I/classII; IPR015421: Pyridoxal phosphate-dependent transferase, major region, subdomain 1; IPR015422: Pyridoxal phosphate-dependent transferase, subdomain 2; IPR015424: Pyridoxal phosphate-dependent transferase	GO:0003824 MF: catalytic activity;GO:0009058 BP: biosynthetic process;GO:0030170 MF: pyridoxal phosphate binding	29.1793	-2.22066	0.0380748
TraesCS2B02G462200		Phosphoglycerate kinase				30.0676	-2.22385	0.0274606
TraesCS7A02G169200		Glycosyltransferase	PF00201: UDP-glucoronosyl and UDP-glucosyl transferase	IPR002213: UDP-glucuronosyl/UDP-glucosyltransferase	GO:0008152 BP: metabolic process;GO:0016758 MF: transferase activity, transferring hexosyl groups	48.1687	-2.23705	0.0165527
TraesCS4D02G130100		RNA-directed DNA methylation 4	PF08574: Transcription factor Iwr1	IPR013883: Transcription factor Iwr1		235.953	-2.25706	2.28601e-14
TraesCS5A02G547700		Apyrase	PF01150: GDA1/CD39 (nucleoside phosphatase) family	IPR000407: Nucleoside phosphatase GDA1/CD39	GO:0016787 MF: hydrolase activity	366.607	-2.27916	0.000463392
TraesCS2A02G166600		cold regulated protein 27				280.22	-2.28102	1.55466e-07
TraesCS2A02G133700		Carboxypeptidase	PF00450: Serine carboxypeptidase	IPR001563: Peptidase S10, serine carboxypeptidase; IPR018202: Serine carboxypeptidase, serine active site; IPR029058: Alpha/Beta hydrolase fold; IPR033124: Serine carboxypeptidases, histidine active site	GO:0004185 MF: serine-type carboxypeptidase activity;GO:0006508 BP: proteolysis	90.7597	-2.29581	0.013585
TraesCS4A02G093000		Transducin/WD40 repeat protein	PF00400: WD domain, G-beta repeat	IPR001680: WD40 repeat; IPR011042: Six-bladed beta-propeller, TolB-like; IPR017986: WD40-repeat-containing domain; IPR019775: WD40 repeat, conserved site	GO:0005515 MF: protein binding	76.8853	-2.30347	0.00815601
TraesCS3A02G070400		Serine protease HTRA1	PF13365: Trypsin-like peptidase domain	IPR009003: Peptidase S1, PA clan		79.517	-2.32361	0.0207059
TraesCS6D02G170100		ATP-binding cassette transporter subfamily A member	PF12698: ABC-2 family transporter protein; PF00005: ABC transporter	IPR003439: ABC transporter-like; IPR003593: AAA+ ATPase domain; IPR017871: ABC transporter, conserved site; IPR027417: P-loop containing nucleoside triphosphate hydrolase	GO:0005524 MF: ATP binding;GO:0016887 MF: ATPase activity	47.549	-2.33256	0.0218502
TraesCS3B02G366600		Protein kinase, putative	PF12819: Carbohydrate-binding protein of the ER; PF12799: Leucine Rich repeats (2 copies); PF07714: Protein tyrosine kinase	IPR000719: Protein kinase domain; IPR001245: Serine-threonine/tyrosine-protein kinase, catalytic domain; IPR001611: Leucine-rich repeat; IPR008271: Serine/threonine-protein kinase, active site; IPR011009: Protein kinase-like domain; IPR017441: Protein kinase, ATP binding site; IPR024788: Malectin-like carbohydrate-binding domain; IPR025875: Leucine rich repeat 4; IPR032675: Leucine-rich repeat do…	GO:0004672 MF: protein kinase activity;GO:0005515 MF: protein binding;GO:0005524 MF: ATP binding;GO:0006468 BP: protein phosphorylation	39.599	-2.33501	0.0402768
TraesCS6B02G440600		Leucine-rich repeat receptor-like protein kinase family protein	PF08263: Leucine rich repeat N-terminal domain; PF13516: Leucine Rich repeat; PF13855: Leucine rich repeat; PF00560: Leucine Rich Repeat	IPR001611: Leucine-rich repeat; IPR003591: Leucine-rich repeat, typical subtype; IPR013210: Leucine-rich repeat-containing N-terminal, plant-type; IPR032675: Leucine-rich repeat domain, L domain-like	GO:0005515 MF: protein binding	39.5651	-2.35565	0.00858245
TraesCS1B02G397700		Peptidyl-tRNA hydrolase				101.071	-2.35733	0.0118023
TraesCS2B02G087900		tRNA N6-adenosine threonylcarbamoyltransferase				67.2509	-2.36764	0.0322721
TraesCS6A02G307400		ATPase ASNA1	PF02374: Anion-transporting ATPase	IPR016300: Arsenical pump ATPase, ArsA/GET3; IPR025723: Anion-transporting ATPase-like domain; IPR027417: P-loop containing nucleoside triphosphate hydrolase	GO:0005524 MF: ATP binding;GO:0016887 MF: ATPase activity	213.024	-2.36781	3.84679e-16
TraesCS3D02G216100		Heavy metal transport/detoxification superfamily protein	PF00403: Heavy-metal-associated domain	IPR006121: Heavy metal-associated domain, HMA	GO:0030001 BP: metal ion transport;GO:0046872 MF: metal ion binding	301.078	-2.37324	0.0177373
TraesCSU02G240500		Beta-glucosidase-like protein	PF00232: Glycosyl hydrolase family 1	IPR001360: Glycoside hydrolase family 1; IPR017853: Glycoside hydrolase superfamily; IPR018120: Glycoside hydrolase family 1, active site	GO:0004553 MF: hydrolase activity, hydrolyzing O-glycosyl compounds;GO:0005975 BP: carbohydrate metabolic process	65.0355	-2.39066	0.00182686
TraesCS3B02G089500		Very-long-chain (3R)-3-hydroxyacyl-CoA dehydratase	PF04387: Protein tyrosine phosphatase-like protein, PTPLA	IPR007482: Protein-tyrosine phosphatase-like, PTPLA		329.925	-2.39075	0.0259278
TraesCS2D02G336800		Aldo/keto reductase family protein	PF00248: Aldo/keto reductase family	IPR023210: NADP-dependent oxidoreductase domain		66.8717	-2.39112	0.0291725
TraesCS3B02G064000		Non-specific lipid-transfer protein	PF00234: Protease inhibitor/seed storage/LTP family	IPR000528: Plant lipid transfer protein/Par allergen; IPR016140: Bifunctional inhibitor/plant lipid transfer protein/seed storage helical domain	GO:0006869 BP: lipid transport;GO:0008289 MF: lipid binding	43.6798	-2.39123	0.0368211
TraesCS3A02G405100		B3 domain-containing protein	PF02362: B3 DNA binding domain	IPR003340: B3 DNA binding domain; IPR015300: DNA-binding pseudobarrel domain	GO:0003677 MF: DNA binding	64.5258	-2.41358	0.0132539
TraesCS1D02G146300		RING/U-box superfamily protein with ARM repeat domain-containing protein				143.818	-2.41573	6.57583e-05
TraesCS4B02G315400		Receptor-like kinase	PF00069: Protein kinase domain	IPR000719: Protein kinase domain; IPR008271: Serine/threonine-protein kinase, active site; IPR011009: Protein kinase-like domain; IPR017441: Protein kinase, ATP binding site	GO:0004672 MF: protein kinase activity;GO:0005524 MF: ATP binding;GO:0006468 BP: protein phosphorylation	20.0208	-2.43395	0.0419282
TraesCS5D02G295700		Cytochrome P450	PF00067: Cytochrome P450	IPR001128: Cytochrome P450; IPR002401: Cytochrome P450, E-class, group I; IPR017972: Cytochrome P450, conserved site	GO:0005506 MF: iron ion binding;GO:0016705 MF: oxidoreductase activity, acting on paired donors, with incorporation or reduction of molecular oxygen;GO:0020037 MF: heme binding;GO:0055114 BP: oxidation-reduction process	24.9473	-2.47556	0.0207059
TraesCS2A02G461500		Collagen alpha-1(IV) chain				937.858	-2.48252	9.48239e-12
TraesCS5A02G102600		Polyol transporter	PF00083: Sugar (and other) transporter	IPR003663: Sugar/inositol transporter; IPR005828: Major facilitator, sugar transporter-like; IPR005829: Sugar transporter, conserved site; IPR020846: Major facilitator superfamily domain	GO:0005215 MF: transporter activity;GO:0016020 CC: membrane;GO:0016021 CC: integral component of membrane;GO:0022857 MF: transmembrane transporter activity;GO:0022891 MF: substrate-specific transmembrane transporter activity;GO:0055085 BP: transmembrane transport	39.9568	-2.52356	0.00119419
TraesCS2B02G392000		NHL domain protein				22.743	-2.54502	0.0446847
TraesCS4A02G136500		Non-specific serine/threonine protein kinase	PF00069: Protein kinase domain; PF03822: NAF domain	IPR000719: Protein kinase domain; IPR004041: NAF domain; IPR008271: Serine/threonine-protein kinase, active site; IPR011009: Protein kinase-like domain; IPR017441: Protein kinase, ATP binding site; IPR018451: NAF/FISL domain	GO:0004672 MF: protein kinase activity;GO:0005524 MF: ATP binding;GO:0006468 BP: protein phosphorylation;GO:0007165 BP: signal transduction	314.586	-2.56101	1.41435e-05
TraesCS7B02G108000		Jasmonate zim-domain protein	PF06200: tify domain; PF09425: Divergent CCT motif	IPR010399: Tify domain; IPR018467: CO/COL/TOC1, conserved site		53.241	-2.58224	0.0213427
TraesCS5B02G403700		Chitinase	PF00182: Chitinase class I	IPR000726: Glycoside hydrolase, family 19, catalytic; IPR016283: Glycoside hydrolase, family 19; IPR023346: Lysozyme-like domain	GO:0004568 MF: chitinase activity;GO:0005975 BP: carbohydrate metabolic process;GO:0006032 BP: chitin catabolic process;GO:0016998 BP: cell wall macromolecule catabolic process	767.801	-2.60791	7.11358e-05
TraesCS4B02G141700		Serine/arginine rich splicing factor, putative	PF00076: RNA recognition motif. (a.k.a. RRM, RBD, or RNP domain)	IPR000504: RNA recognition motif domain	GO:0003676 MF: nucleic acid binding	72.4998	-2.64013	3.71589e-06
TraesCS2B02G392400		GRAM domain-containing protein / ABA-responsive	PF02893: GRAM domain	IPR004182: GRAM domain; IPR011993: PH domain-like		43.217	-2.6734	0.0188339
TraesCS7A02G537500		Carbonic anhydrase	PF00194: Eukaryotic-type carbonic anhydrase	IPR001148: Alpha carbonic anhydrase; IPR018338: Carbonic anhydrase, alpha-class, conserved site	GO:0004089 MF: carbonate dehydratase activity;GO:0006730 BP: one-carbon metabolic process;GO:0008270 MF: zinc ion binding	48.215	-2.68541	0.0203155
TraesCS2D02G226400		Glutamate receptor	PF01094: Receptor family ligand binding region; PF00497: Bacterial extracellular solute-binding proteins, family 3; PF00060: Ligand-gated ion channel	IPR001320: Ionotropic glutamate receptor; IPR001638: Solute-binding protein family 3/N-terminal domain of MltF; IPR001828: Receptor, ligand binding region; IPR017103: Ionotropic glutamate receptor, plant; IPR028082: Periplasmic binding protein-like I	GO:0004970 MF: ionotropic glutamate receptor activity;GO:0016020 CC: membrane	233.716	-2.70288	0.000220949
TraesCS7B02G412400		DNA polymerase III PolC-type				216.096	-2.76395	0.0107736
TraesCS6A02G283500		Eukaryotic aspartyl protease family protein, putative	PF14543: Xylanase inhibitor N-terminal; PF14541: Xylanase inhibitor C-terminal	IPR021109: Aspartic peptidase domain; IPR032799: Xylanase inhibitor, C-terminal; IPR032861: Xylanase inhibitor, N-terminal; IPR033121: Peptidase family A1 domain		34.9562	-2.79615	0.0182149
TraesCS2A02G461300		Collagen alpha-1(IV) chain				3141.75	-2.81794	8.47701e-05
TraesCS3A02G432800		Bifunctional arginine demethylase and lysyl-hydroxylase JMJD6				134.218	-2.85619	0.0341675
TraesCS2A02G170600		Kinase family protein	PF07714: Protein tyrosine kinase	IPR000719: Protein kinase domain; IPR001245: Serine-threonine/tyrosine-protein kinase, catalytic domain; IPR008271: Serine/threonine-protein kinase, active site; IPR011009: Protein kinase-like domain	GO:0004672 MF: protein kinase activity;GO:0005524 MF: ATP binding;GO:0006468 BP: protein phosphorylation	188.13	-2.86421	4.99856e-06
TraesCS2B02G401200		Actin family protein				62.681	-2.87189	0.0153963
TraesCS6B02G102000		Late embryogenesis abundant protein				29.645	-2.88982	0.00227929
TraesCS7B02G419700		UTP--glucose-1-phosphate uridylyltransferase	PF01704: UTP--glucose-1-phosphate uridylyltransferase	IPR002618: UDPGP family; IPR029044: Nucleotide-diphospho-sugar transferases	GO:0008152 BP: metabolic process;GO:0070569 MF: uridylyltransferase activity	26.3039	-3.00877	0.0123511
TraesCS6A02G163000		5-methyltetrahydropteroyltriglutamate--homocysteine methyltransferase				27.3012	-3.02493	0.0386941
TraesCS5A02G239100		Calcium-binding protein	PF00036: EF hand	IPR002048: EF-hand domain; IPR011992: EF-hand domain pair; IPR018247: EF-Hand 1, calcium-binding site	GO:0005509 MF: calcium ion binding	115.845	-3.03542	0.0147333
TraesCS3D02G347600		Cytosine-specific methyltransferase				46.6351	-3.06752	0.00575227
TraesCS7A02G149000		Cinnamoyl-CoA reductase	PF01370: NAD dependent epimerase/dehydratase family	IPR001509: NAD-dependent epimerase/dehydratase; IPR016040: NAD(P)-binding domain	GO:0003824 MF: catalytic activity;GO:0050662 MF: coenzyme binding	191.882	-3.14864	1.29319e-08
TraesCS1A02G354700		RNA binding protein	PF09598: Stm1; PF04774: Hyaluronan / mRNA binding family	IPR006861: Hyaluronan/mRNA-binding protein; IPR019084: Stm1-like, N-terminal		791.693	-3.15868	2.93271e-52
TraesCS2D02G581700		Cytochrome P450	PF00067: Cytochrome P450	IPR001128: Cytochrome P450; IPR002401: Cytochrome P450, E-class, group I; IPR017972: Cytochrome P450, conserved site	GO:0005506 MF: iron ion binding;GO:0016705 MF: oxidoreductase activity, acting on paired donors, with incorporation or reduction of molecular oxygen;GO:0020037 MF: heme binding;GO:0055114 BP: oxidation-reduction process	54.4229	-3.17349	0.0188118
TraesCS5A02G055400		Major facilitator superfamily protein				45.7017	-3.23447	0.00227219
TraesCS4B02G058200		1-aminocyclopropane-1-carboxylate synthase 1	PF00155: Aminotransferase class I and II	IPR004838: Aminotransferases, class-I, pyridoxal-phosphate-binding site; IPR004839: Aminotransferase, class I/classII; IPR015421: Pyridoxal phosphate-dependent transferase, major region, subdomain 1; IPR015422: Pyridoxal phosphate-dependent transferase, subdomain 2; IPR015424: Pyridoxal phosphate-dependent transferase	GO:0003824 MF: catalytic activity;GO:0009058 BP: biosynthetic process;GO:0030170 MF: pyridoxal phosphate binding	16.9273	-3.24318	0.0481871
TraesCS5B02G289300		Serine protease HTRA1	PF13365: Trypsin-like peptidase domain	IPR009003: Peptidase S1, PA clan		37.5495	-3.27174	0.0142166
TraesCS7D02G150600		Cinnamoyl-CoA reductase	PF01370: NAD dependent epimerase/dehydratase family	IPR001509: NAD-dependent epimerase/dehydratase; IPR016040: NAD(P)-binding domain	GO:0003824 MF: catalytic activity;GO:0050662 MF: coenzyme binding	40.1975	-3.27321	0.00835785
TraesCS3A02G437700		Metacaspase-1	PF00656: Caspase domain			214.857	-3.27907	2.15515e-07
TraesCS7B02G434200		Cytochrome P450	PF00067: Cytochrome P450	IPR001128: Cytochrome P450; IPR002401: Cytochrome P450, E-class, group I; IPR017972: Cytochrome P450, conserved site	GO:0005506 MF: iron ion binding;GO:0016705 MF: oxidoreductase activity, acting on paired donors, with incorporation or reduction of molecular oxygen;GO:0020037 MF: heme binding;GO:0055114 BP: oxidation-reduction process	52.4589	-3.29063	0.0251069
TraesCS6D02G163700		Kynurenine formamidase	PF04199: Putative cyclase	IPR007325: Kynurenine formamidase	GO:0004061 MF: arylformamidase activity;GO:0019441 BP: tryptophan catabolic process to kynurenine	30.8567	-3.31308	0.0251069
TraesCS2B02G315600		Sulfotransferase	PF00685: Sulfotransferase domain	IPR000863: Sulfotransferase domain; IPR027417: P-loop containing nucleoside triphosphate hydrolase	GO:0008146 MF: sulfotransferase activity	292.014	-3.43693	1.03478e-12
TraesCS4A02G270500		3-oxo-5-alpha-steroid 4-dehydrogenase	PF06966: Protein of unknown function (DUF1295)	IPR001104: 3-oxo-5-alpha-steroid 4-dehydrogenase, C-terminal; IPR010721: Protein of unknown function DUF1295	GO:0005737 CC: cytoplasm;GO:0006629 BP: lipid metabolic process;GO:0016021 CC: integral component of membrane;GO:0016627 MF: oxidoreductase activity, acting on the CH-CH group of donors	112.063	-3.45443	2.97012e-10
TraesCS1D02G264700		Amino acid permease	PF01490: Transmembrane amino acid transporter protein	IPR013057: Amino acid transporter, transmembrane domain		37.5928	-3.48999	0.0480569
TraesCS3D02G347500		Cytosine-specific methyltransferase				35.2451	-3.5044	0.000275382
TraesCS4B02G352200		O-methyltransferase	PF08100: Dimerisation domain; PF00891: O-methyltransferase	IPR001077: O-methyltransferase, family 2; IPR011991: Winged helix-turn-helix DNA-binding domain; IPR012967: Plant methyltransferase dimerisation; IPR016461: O-methyltransferase COMT-type; IPR029063: S-adenosyl-L-methionine-dependent methyltransferase	GO:0008168 MF: methyltransferase activity;GO:0008171 MF: O-methyltransferase activity;GO:0046983 MF: protein dimerization activity	265.717	-3.51808	0.031418
TraesCS5D02G006800		Cytochrome P450 family protein	PF00067: Cytochrome P450	IPR001128: Cytochrome P450; IPR002401: Cytochrome P450, E-class, group I; IPR017972: Cytochrome P450, conserved site	GO:0005506 MF: iron ion binding;GO:0016705 MF: oxidoreductase activity, acting on paired donors, with incorporation or reduction of molecular oxygen;GO:0020037 MF: heme binding;GO:0055114 BP: oxidation-reduction process	35.5441	-3.52598	0.0163982
TraesCS2B02G073100		Calcium-dependent lipid-binding (CaLB domain) family protein	PF00168: C2 domain	IPR000008: C2 domain	GO:0005515 MF: protein binding	31.0013	-3.54092	0.0414204
TraesCS7D02G314200		L-gulonolactone oxidase	PF01565: FAD binding domain; PF04030: D-arabinono-1,4-lactone oxidase	IPR006094: FAD linked oxidase, N-terminal; IPR007173: D-arabinono-1,4-lactone oxidase; IPR010030: L-gulonolactone oxidase, plant; IPR016166: FAD-binding, type 2; IPR016167: FAD-binding, type 2, subdomain 1; IPR016169: CO dehydrogenase flavoprotein-like, FAD-binding, subdomain 2	GO:0003824 MF: catalytic activity;GO:0003885 MF: D-arabinono-1,4-lactone oxidase activity;GO:0016020 CC: membrane;GO:0016491 MF: oxidoreductase activity;GO:0016614 MF: oxidoreductase activity, acting on CH-OH group of donors;GO:0050660 MF: flavin adenine dinucleotide binding;GO:0055114 BP: oxidation-reduction process	511.591	-3.56896	0.0343935
TraesCS2A02G461200		BLT14.1 protein				310.59	-3.5796	0.0366681
TraesCS7B02G425800		NHL domain-containing protein, putative				35.4337	-3.60177	0.00678138
TraesCS1A02G416100		Calmodulin	PF13499: EF-hand domain pair	IPR002048: EF-hand domain; IPR011992: EF-hand domain pair; IPR018247: EF-Hand 1, calcium-binding site	GO:0005509 MF: calcium ion binding	21.9158	-3.72929	0.00294023
TraesCS1D02G343900		Histidine phosphotransfer protein		IPR008207: Signal transduction histidine kinase, phosphotransfer (Hpt) domain	GO:0000160 BP: phosphorelay signal transduction system;GO:0004871 MF: signal transducer activity	17.2348	-3.75205	0.00878508
TraesCS2A02G408100		Rop guanine nucleotide exchange factor, putative	PF03759: PRONE (Plant-specific Rop nucleotide exchanger)	IPR005512: PRONE domain	GO:0005089 MF: Rho guanyl-nucleotide exchange factor activity	22.7305	-3.81133	0.0446847
TraesCS7B02G409400		Aspartic proteinase nepenthesin-1	PF14543: Xylanase inhibitor N-terminal; PF14541: Xylanase inhibitor C-terminal	IPR021109: Aspartic peptidase domain; IPR032799: Xylanase inhibitor, C-terminal; IPR032861: Xylanase inhibitor, N-terminal; IPR033121: Peptidase family A1 domain		17.4874	-3.82927	0.0282939
TraesCS6B02G342300		ATP-dependent RNA helicase family protein	PF00270: DEAD/DEAH box helicase; PF00271: Helicase conserved C-terminal domain; PF08148: DSHCT (NUC185) domain	IPR001650: Helicase, C-terminal; IPR011545: DEAD/DEAH box helicase domain; IPR012961: ATP-dependent RNA helicase Ski2, C-terminal; IPR014001: Helicase superfamily 1/2, ATP-binding domain; IPR027417: P-loop containing nucleoside triphosphate hydrolase	GO:0003676 MF: nucleic acid binding;GO:0005524 MF: ATP binding	25.7887	-3.8802	0.00117547
TraesCS3B02G130500		Heat shock protein	PF00011: Hsp20/alpha crystallin family	IPR002068: Alpha crystallin/Hsp20 domain; IPR008978: HSP20-like chaperone		165.469	-3.88448	6.40575e-05
TraesCS3A02G283300		HVA22-like protein	PF03134: TB2/DP1, HVA22 family	IPR004345: TB2/DP1/HVA22-related protein		28.1711	-3.90924	0.00349347
TraesCS2D02G079600		Pseudo-response regulator	PF00072: Response regulator receiver domain; PF06203: CCT motif	IPR001789: Signal transduction response regulator, receiver domain; IPR010402: CCT domain; IPR011006: CheY-like superfamily	GO:0000160 BP: phosphorelay signal transduction system;GO:0005515 MF: protein binding	61.7189	-3.94822	0.00575227
TraesCS4D02G187000		NAD(P)-binding Rossmann-fold superfamily protein				101.677	-3.96299	0.00284942
TraesCS5A02G114500		WD-repeat protein, putative	PF00400: WD domain, G-beta repeat	IPR001680: WD40 repeat; IPR015943: WD40/YVTN repeat-like-containing domain; IPR017986: WD40-repeat-containing domain; IPR019775: WD40 repeat, conserved site; IPR020472: G-protein beta WD-40 repeat	GO:0005515 MF: protein binding	33.5673	-4.04884	0.00116436
TraesCS4D02G145500		Heat shock protein	PF00011: Hsp20/alpha crystallin family	IPR002068: Alpha crystallin/Hsp20 domain; IPR008978: HSP20-like chaperone		40.5435	-4.25331	0.0289872
TraesCS4A02G188300		Alpha-L-arabinofuranosidase 1	PF06964: Alpha-L-arabinofuranosidase C-terminal domain	IPR008979: Galactose-binding domain-like; IPR010720: Alpha-L-arabinofuranosidase, C-terminal; IPR017853: Glycoside hydrolase superfamily	GO:0046373 BP: L-arabinose metabolic process;GO:0046556 MF: alpha-L-arabinofuranosidase activity	1782.27	-4.30375	0.0188339
TraesCS3B02G560100		Estrogen receptor beta				27.8714	-4.33563	6.54047e-07
TraesCS2B02G319700		Subtilisin-like protease	PF05922: Peptidase inhibitor I9; PF00082: Subtilase family	IPR000209: Peptidase S8/S53 domain; IPR010259: Peptidase S8 propeptide/proteinase inhibitor I9; IPR015500: Peptidase S8, subtilisin-related; IPR023828: Peptidase S8, subtilisin, Ser-active site	GO:0004252 MF: serine-type endopeptidase activity;GO:0006508 BP: proteolysis	980.982	-4.39743	0.00858245
TraesCS7B02G440300		Methyltransferase family protein	PF10294: Lysine methyltransferase	IPR019410: Lysine methyltransferase; IPR029063: S-adenosyl-L-methionine-dependent methyltransferase		27.4637	-4.56073	0.000112745
TraesCS2A02G500500		RING/U-box superfamily protein				11.3712	-4.60844	0.0206348
TraesCS7A02G310500		Zinc finger protein LSD1	PF06943: LSD1 zinc finger	IPR005735: Zinc finger, LSD1-type		14.959	-4.69962	0.0251069
TraesCS3D02G476400		Bax inhibitor-1 family protein	PF01027: Inhibitor of apoptosis-promoting Bax1	IPR006214: Bax inhibitor 1-related		41.0876	-4.72694	2.97012e-10
TraesCS7B02G408900		Fatty acid hydroxylase superfamily	PF04116: Fatty acid hydroxylase superfamily; PF12076: WAX2 C-terminal domain	IPR006694: Fatty acid hydroxylase; IPR016040: NAD(P)-binding domain; IPR021940: Uncharacterised domain Wax2, C-terminal	GO:0005506 MF: iron ion binding;GO:0008610 BP: lipid biosynthetic process;GO:0016491 MF: oxidoreductase activity;GO:0055114 BP: oxidation-reduction process	61.5748	-4.74534	5.82427e-06
TraesCS7B02G427300		NHL domain-containing protein, putative				19.5808	-4.7507	0.0203155
TraesCS1A02G310600		Aldehyde dehydrogenase	PF00171: Aldehyde dehydrogenase family	IPR015590: Aldehyde dehydrogenase domain; IPR016160: Aldehyde dehydrogenase, cysteine active site; IPR016161: Aldehyde/histidinol dehydrogenase; IPR016162: Aldehyde dehydrogenase N-terminal domain; IPR029510: Aldehyde dehydrogenase, glutamic acid active site	GO:0008152 BP: metabolic process;GO:0016491 MF: oxidoreductase activity;GO:0055114 BP: oxidation-reduction process	13.8495	-4.9237	0.0276588
TraesCS3A02G216800		Chaperone protein DnaJ	PF00226: DnaJ domain	IPR001623: DnaJ domain; IPR018253: DnaJ domain, conserved site		41.5261	-4.9695	0.000152975
TraesCS4A02G068100		RNA-binding family protein, putative	PF00076: RNA recognition motif. (a.k.a. RRM, RBD, or RNP domain)	IPR000504: RNA recognition motif domain	GO:0003676 MF: nucleic acid binding	13.2122	-5.11597	0.0052817
TraesCS5A02G526500		Disease resistance protein RPM1	PF00931: NB-ARC domain	IPR002182: NB-ARC; IPR011991: Winged helix-turn-helix DNA-binding domain; IPR027417: P-loop containing nucleoside triphosphate hydrolase; IPR032675: Leucine-rich repeat domain, L domain-like	GO:0043531 MF: ADP binding	15.2709	-5.43666	0.0165527
TraesCS3D02G430000		Metacaspase-1	PF00656: Caspase domain			256.907	-5.66305	0.000275382
TraesCS6D02G237600		Protein DETOXIFICATION	PF01554: MatE	IPR002528: Multi antimicrobial extrusion protein	GO:0006855 BP: drug transmembrane transport;GO:0015238 MF: drug transmembrane transporter activity;GO:0015297 MF: antiporter activity;GO:0016020 CC: membrane;GO:0055085 BP: transmembrane transport	15.4315	-5.67666	0.0174706
TraesCS4B02G168200		CBL-interacting Serine/Threonine-kinase	PF00069: Protein kinase domain	IPR000719: Protein kinase domain; IPR008271: Serine/threonine-protein kinase, active site; IPR011009: Protein kinase-like domain	GO:0004672 MF: protein kinase activity;GO:0005524 MF: ATP binding;GO:0006468 BP: protein phosphorylation	13.7296	-5.85469	0.0303684
TraesCS3B02G291100		ABC transporter B family protein	PF00664: ABC transporter transmembrane region; PF00005: ABC transporter	IPR003439: ABC transporter-like; IPR003593: AAA+ ATPase domain; IPR011527: ABC transporter type 1, transmembrane domain; IPR017871: ABC transporter, conserved site; IPR027417: P-loop containing nucleoside triphosphate hydrolase	GO:0005524 MF: ATP binding;GO:0006810 BP: transport;GO:0016021 CC: integral component of membrane;GO:0016887 MF: ATPase activity;GO:0042626 MF: ATPase activity, coupled to transmembrane movement of substances;GO:0055085 BP: transmembrane transport	10.0162	-6.12522	0.0334154
TraesCS7B02G427700		F-box family protein		IPR001810: F-box domain	GO:0005515 MF: protein binding	6.53387	-6.1465	0.0271248
TraesCS4B02G245400		Microtubule-associated protein 70-4	PF07058: Microtubule-associated protein 70	IPR009768: Microtubule-associated protein 70	GO:0007010 BP: cytoskeleton organization;GO:0008017 MF: microtubule binding	24.5079	-6.19879	0.00280063
TraesCS5D02G283200		NAC domain-containing protein	PF02365: No apical meristem (NAM) protein	IPR003441: NAC domain	GO:0003677 MF: DNA binding;GO:0006355 BP: regulation of transcription, DNA-templated	17.0667	-6.23365	0.00284942
TraesCS2B02G357500		Glycosyl hydrolase family 5 protein	PF00150: Cellulase (glycosyl hydrolase family 5)	IPR000772: Ricin B, lectin domain; IPR001547: Glycoside hydrolase, family 5; IPR017853: Glycoside hydrolase superfamily	GO:0004553 MF: hydrolase activity, hydrolyzing O-glycosyl compounds;GO:0005975 BP: carbohydrate metabolic process	776.381	-6.23961	6.19048e-05
TraesCS7B02G432600		Rotundifolia-like protein	PF08137: DVL family	IPR012552: DVL		8.80478	-6.58568	0.00472911
TraesCS7D02G178500		F-box domain containing protein	PF12937: F-box-like	IPR001810: F-box domain	GO:0005515 MF: protein binding	6.67167	-6.67317	0.019628
TraesCS2A02G452400		Purine permease family protein	PF16913: Purine nucleobase transmembrane transport			7.3966	-6.80347	0.0330704
TraesCS7B02G013100		Flowering locus T	PF01161: Phosphatidylethanolamine-binding protein	IPR001858: Phosphatidylethanolamine-binding, conserved site; IPR008914: Phosphatidylethanolamine-binding protein		16.114	-6.93513	0.00150062
TraesCS3D02G457200		Glutaredoxin family protein	PF00462: Glutaredoxin	IPR002109: Glutaredoxin; IPR011905: Glutaredoxin-like, plant II; IPR012336: Thioredoxin-like fold	GO:0009055 MF: electron carrier activity;GO:0015035 MF: protein disulfide oxidoreductase activity;GO:0045454 BP: cell redox homeostasis	7.19122	-6.99624	0.0304207
TraesCS2B02G523700		Glutathione S-transferase	PF02798: Glutathione S-transferase, N-terminal domain; PF00043: Glutathione S-transferase, C-terminal domain	IPR004045: Glutathione S-transferase, N-terminal; IPR004046: Glutathione S-transferase, C-terminal; IPR010987: Glutathione S-transferase, C-terminal-like; IPR012336: Thioredoxin-like fold	GO:0005515 MF: protein binding	65.1455	-7.75097	8.47701e-05
TraesCS1A02G439900		zinc finger MYM-type-like protein	PF14291: Domain of unknown function (DUF4371)	IPR006580: Zinc finger, TTF-type; IPR025398: Domain of unknown function DUF4371		11.6019	-7.80404	0.000191426
TraesCS1A02G440900		Sec14p-like phosphatidylinositol transfer family protein				100.584	-9.95788	5.19974e-13
TraesCS7B02G063200		Translation initiation factor IF-2				126.937	-22.2844	5.66721e-07
